# Supplementary material for: Harmonizing Logical Observation Identifiers Names and Codes (LOINC) Codes and Units in Real-World Oncology Data: Method Development and Evaluation
Source: JMIR Med Inform. 2026 Mar 9;14:e81254. doi: 10.2196/81254 (PMC13010070; doi:10.2196/81254)
Supplement: Multimedia Appendix 2 [file medinform_v14i1e81254_app2.xlsx]

## Sheet: Sheet1
data_source	loinc_code	loinc_name	pre_correction_total_records	pre_correction_with_correct_units	post_correction_total_records	post_correction_with_correct_units	pre_correction_prop (baseline)	post_correction_prop
concertai	30412-1	Abnormal lymphocytes [#/volume] in Blood	27	2	29	21	0.074	0.724
concertai	29262-3	Abnormal lymphocytes [#/volume] in Blood by Manual count	1495	1495	1495	1495	1	1
concertai	30413-9	Abnormal lymphocytes/100 leukocytes in Blood	18135	18090	18133	18132	0.998	1
concertai	29261-5	Abnormal lymphocytes/100 leukocytes in Blood by Manual count	3436	3436	3436	3436	1	1
concertai	1742-6	Alanine aminotransferase [Enzymatic activity/volume] in Serum or Plasma	77062767	57584437	77062767	77018617	0.747	0.999
concertai	1744-2	Alanine aminotransferase [Enzymatic activity/volume] in Serum or Plasma by No addition of P-5'-P	26083	26083	26083	26083	1	1
concertai	1743-4	Alanine aminotransferase [Enzymatic activity/volume] in Serum or Plasma by With P-5'-P	205632	202303	205632	205598	0.984	1
concertai	1755-8	Albumin [Mass/time] in 24 hour Urine	5100	3027	4782	4410	0.594	0.922
concertai	1751-7	Albumin [Mass/volume] in Serum or Plasma	79200170	76624235	79184572	79032310	0.967	0.998
concertai	61151-7	Albumin [Mass/volume] in Serum or Plasma by Bromocresol green (BCG) dye binding method	151784	151784	151784	151784	1	1
concertai	61152-5	Albumin [Mass/volume] in Serum or Plasma by Bromocresol purple (BCP) dye binding method	5454	5454	5454	5454	1	1
concertai	2862-1	Albumin [Mass/volume] in Serum or Plasma by Electrophoresis	1027451	998587	1027451	1017159	0.972	0.99
concertai	1754-1	Albumin [Mass/volume] in Urine	369477	119801	356696	356255	0.324	0.999
concertai	6942-7	Albumin [Mass/volume] in Urine by Electrophoresis	16365	14806	112937	112501	0.905	0.996
concertai	9318-7	Albumin/Creatinine [Mass Ratio] in Urine	594819	185672	594819	586131	0.312	0.985
concertai	1759-0	Albumin/Globulin [Mass Ratio] in Serum or Plasma	35204515	5178911	35155446	35053652	0.147	0.997
concertai	44429-9	Albumin/Globulin [Mass Ratio] in Serum or Plasma by Electrophoresis	207243	31118	207243	207219	0.15	1
concertai	13986-5	Albumin/Protein.total in 24 hour Urine by Electrophoresis	6472	6472	6793	6793	1	1
concertai	13980-8	Albumin/Protein.total in Serum or Plasma by Electrophoresis	58598	58598	74196	74196	1	1
concertai	13992-3	Albumin/Protein.total in Urine by Electrophoresis	347990	240731	283600	283392	0.692	0.999
concertai	6768-6	Alkaline phosphatase [Enzymatic activity/volume] in Serum or Plasma	76648324	56340017	76648327	76604637	0.735	0.999
concertai	13981-6	Alpha 2 globulin/Protein.total in Serum or Plasma by Electrophoresis	185637	184092	274584	274584	0.992	1
concertai	42332-7	Alpha-1-Fetoprotein L3/Alpha-1-fetoprotein.total in Serum or Plasma	8619	8617	8619	8619	1	1
concertai	1834-1	Alpha-1-Fetoprotein [Mass/volume] in Serum or Plasma	396060	363857	392035	391044	0.919	0.997
concertai	83073-7	Alpha-1-Fetoprotein [Mass/volume] in Serum or Plasma by Immunoassay	79		79	79		1
concertai	23811-3	Alpha-1-Fetoprotein [Multiple of the median] adjusted in Serum or Plasma	4895	907	4895	4894	0.185	1
concertai	20450-3	Alpha-1-Fetoprotein [Multiple of the median] in Serum or Plasma	19492	1306	19731	19612	0.067	0.994
concertai	19176-7	Alpha-1-Fetoprotein [Units/volume] in Serum or Plasma	13417	12927	21012	20973	0.963	0.998
concertai	53962-7	Alpha-1-fetoprotein.tumor marker [Mass/volume] in Serum or Plasma	297944	295243	297342	297332	0.991	1
concertai	53961-9	Alpha-1-fetoprotein.tumor marker [Units/volume] in Serum or Plasma	1374		1976	1906		0.965
concertai	33037-3	Anion gap in Serum or Plasma	61425612	45868768	61425612	61355347	0.747	0.999
concertai	1920-8	Aspartate aminotransferase [Enzymatic activity/volume] in Serum or Plasma	77187419	57730011	77187419	77136862	0.748	0.999
concertai	30239-8	Aspartate aminotransferase [Enzymatic activity/volume] in Serum or Plasma by With P-5'-P	214048	205482	214048	214012	0.96	1
concertai	5769-5	Bacteria [#/area] in Urine sediment by Microscopy high power field	188520	179056	249623	248323	0.95	0.995
concertai	26507-4	Band form neutrophils [#/volume] in Blood	1014054	777028	993565	984576	0.766	0.991
concertai	30229-9	Band form neutrophils [#/volume] in Blood by Automated count	187181	184598	187078	186999	0.986	1
concertai	763-3	Band form neutrophils [#/volume] in Blood by Manual count	303335	260182	264504	263385	0.858	0.996
concertai	26508-2	Band form neutrophils/100 leukocytes in Blood	2491239	2446586	2511728	2510715	0.982	1
concertai	35332-6	Band form neutrophils/100 leukocytes in Blood by Automated count	24119	24074	26040	26040	0.998	1
concertai	764-1	Band form neutrophils/100 leukocytes in Blood by Manual count	2039470	1903463	2078301	2074674	0.933	0.998
concertai	26444-0	Basophils [#/volume] in Blood	64383461	45062860	58399753	58252459	0.7	0.997
concertai	704-7	Basophils [#/volume] in Blood by Automated count	22732772	19250692	22030965	22026596	0.847	1
concertai	705-4	Basophils [#/volume] in Blood by Manual count	578166	504293	563421	560253	0.872	0.994
concertai	32349-3	Basophils+Eosinophils+Monocytes [#/volume] in Blood	4640624	2974731	4370341	4355784	0.641	0.997
concertai	32154-7	Basophils+Eosinophils+Monocytes [#/volume] in Blood by Automated count	32600	32583	32598	32598	0.999	1
concertai	30180-4	Basophils/100 leukocytes in Blood	54919481	52614234	60903189	60881766	0.958	1
concertai	706-2	Basophils/100 leukocytes in Blood by Automated count	17075099	16907989	17776906	17776657	0.99	1
concertai	707-0	Basophils/100 leukocytes in Blood by Manual count	1596686	1553334	1611431	1611000	0.973	1
concertai	1952-1	Beta-2-Microglobulin [Mass/volume] in Serum or Plasma	1002176	881238	1002184	967389	0.879	0.965
concertai	1960-4	Bicarbonate [Moles/volume] in Arterial blood	2678323	2376681	2678323	2671049	0.887	0.997
concertai	1959-6	Bicarbonate [Moles/volume] in Blood	2315581	1903469	2315581	2310796	0.822	0.998
concertai	1963-8	Bicarbonate [Moles/volume] in Serum or Plasma	3493363	3490098	3493363	3493363	0.999	1
concertai	15152-2	Bilirubin.conjugated [Mass/volume] in Serum or Plasma	1322539	1308052	1322538	1315139	0.989	0.994
concertai	1968-7	Bilirubin.direct [Mass/volume] in Serum or Plasma	5927825	5803811	5927941	5910417	0.979	0.997
concertai	1971-1	Bilirubin.indirect [Mass/volume] in Serum or Plasma	1746555	1731886	1746555	1746186	0.992	1
concertai	42719-5	Bilirubin.total [Mass/volume] in Blood	283851	283396	283851	283851	0.998	1
concertai	1975-2	Bilirubin.total [Mass/volume] in Serum or Plasma	75594876	73347183	75594876	75578143	0.97	1
concertai	1978-6	Bilirubin.total [Mass/volume] in Urine	420	420	448581	448581	1	1
concertai	30376-8	Blasts [#/volume] in Blood	179794	148142	180162	179321	0.824	0.995
concertai	708-8	Blasts [#/volume] in Blood by Manual count	329408	246039	249559	249523	0.747	1
concertai	11150-0	Blasts/100 cells in Bone marrow	32491	32423	32491	32491	0.998	1
concertai	26446-5	Blasts/100 leukocytes in Blood	558857	545891	558489	558474	0.977	1
concertai	709-6	Blasts/100 leukocytes in Blood by Manual count	171241	170796	251096	251078	0.997	1
concertai	8302-2	Body height	225973856	173	225973856	222606729	0	0.985
concertai	39156-5	Body mass index (BMI) [Ratio]	171684388	1007532	171684388	171073439	0.006	0.996
concertai	8310-5	Body temperature	313227004	31872723	313227004	311804024	0.102	0.995
concertai	29463-7	Body weight	293577153	22000593	293574305	287394637	0.075	0.979
concertai	8107-5	CD10 cells/100 cells in Blood	11119	11115	11119	11115	1	1
concertai	8109-1	CD11c cells/100 cells in Blood	5598	5596	5598	5598	1	1
concertai	8110-9	CD13 cells/100 cells in Blood	9711	9711	9711	9711	1	1
concertai	42869-8	CD138 cells/100 cells in Blood	18395	18395	18395	18395	1	1
concertai	8111-7	CD14 cells/100 cells in Blood	9328	9327	9373	9372	1	1
concertai	8115-8	CD16 cells/100 cells in Blood	9525	9525	9525	9525	1	1
concertai	20402-4	CD16+CD56+ cells [#/volume] in Blood	6987	1527	7105	6853	0.219	0.965
concertai	18267-5	CD16+CD56+ cells/100 cells in Blood	13769	13621	13651	13651	0.989	1
concertai	17122-3	CD19+Kappa+ cells/100 cells in Blood	17641	17641	17641	17641	1	1
concertai	17123-1	CD19+Lambda+ cells/100 cells in Blood	17655	17655	17655	17655	1	1
concertai	8118-2	CD2 cells/100 cells in Blood	13617	13617	13617	13617	1	1
concertai	8119-0	CD20 cells/100 cells in Blood	22807	22322	22807	22537	0.979	0.988
concertai	8120-8	CD21 cells/100 cells in Blood	2204	2204	2204	2204	1	1
concertai	89355-2	CD21- cells/100 CD19 cells in Blood	1366	1365	1366	1366	0.999	1
concertai	14017-8	CD22 cells/100 cells in Blood	5862	5862	6681	6681	1	1
concertai	14018-6	CD23 cells/100 cells in Blood	9247	9246	9247	9247	1	1
concertai	8121-6	CD25 cells/100 cells in Blood	3870	3870	3870	3870	1	1
concertai	80700-8	CD25+CD127- (regulatory T) cells/100 CD3+CD4+ cells in Blood	4913	4913	4913	4913	1	1
concertai	17127-2	CD26 cells/100 cells in Blood	2909	2909	2909	2909	1	1
concertai	8122-4	CD3 cells [#/volume] in Blood	131458	60249	127779	123908	0.458	0.97
concertai	8124-0	CD3 cells/100 cells in Blood	141299	122177	144978	138592	0.865	0.956
concertai	90304-7	CD3 cells/100 lymphocytes in Blood	13657	13655	13657	13657	1	1
concertai	24467-3	CD3+CD4+ (T4 helper) cells [#/volume] in Blood	221609	99192	224011	222754	0.448	0.994
concertai	32515-9	CD3+CD4+ (T4 helper) cells [#/volume] in Specimen	463	123	231	211	0.266	0.913
concertai	8123-2	CD3+CD4+ (T4 helper) cells/100 cells in Blood	271783	255023	269381	265800	0.938	0.987
concertai	54218-3	CD3+CD4+ (T4 helper) cells/CD3+CD8+ (T8 suppressor cells) cells [# Ratio] in Blood	151678	57350	151678	148049	0.378	0.976
concertai	14135-8	CD3+CD8+ (T8 suppressor) cells [#/volume] in Blood	125267	46114	126228	124929	0.368	0.99
concertai	8101-8	CD3+CD8+ (T8 suppressor) cells/100 cells in Blood	195388	171258	194427	192541	0.877	0.99
concertai	8112-5	CD3-CD16+CD56+ (Natural killer) cells/100 cells in Blood	24076	22956	23961	23575	0.953	0.984
concertai	14136-6	CD34 cells [#/volume] in Blood	6555		6555	6178		0.942
concertai	57421-0	CD34 cells/100 cells in Body fluid	4817	4817	4817	4817	1	1
concertai	8126-5	CD38 cells/100 cells in Blood	2678	2678	2678	2678	1	1
concertai	13336-3	CD4+CD45RA+ cells/100 cells in Blood	2924	2874	2924	2906	0.983	0.994
concertai	34475-4	CD4+CD45RO+ cells [#/volume] in Blood	2678	37	41	41	0.014	1
concertai	51311-9	CD4+CD7-CD26- cells/100 cells in Blood	2680	2680	2680	2680	1	1
concertai	17154-6	CD43 cells/100 cells in Blood	4116	4114	4116	4115	1	1
concertai	8130-7	CD45 (Lymphs) cells/100 cells in Blood	34462	34262	34462	34462	0.994	1
concertai	89360-2	CD45RA cells/100 CD4 cells in Blood	4351	4351	4351	4351	1	1
concertai	8132-3	CD5 cells/100 cells in Blood	142	142	142	142	1	1
concertai	8131-5	CD5+CD19+ cells/100 cells in Blood	19133	19063	19133	19106	0.996	0.999
concertai	55364-4	CD5+CD19+CD38+ cells/100 cells in Blood	17546	17546	17546	17546	1	1
concertai	14113-5	CD56 cells [#/volume] in Blood	17019	12454	17019	16812	0.732	0.988
concertai	8135-6	CD7 cells/100 cells in Blood	31271	31270	31271	31271	1	1
concertai	8136-4	CD71 cells/100 cells in Blood	20660	20628	20660	20655	0.998	1
concertai	17197-5	CD79b cells/100 cells in Blood	3905	3905	3905	3905	1	1
concertai	82744-4	CD8+CD45RA+ cells/100 CD8 cells in Blood	2428	2428	2428	2428	1	1
concertai	17206-4	CD9 cells/100 cells in Blood	4024	4024	4024	4024	1	1
concertai	46099-8	Calcium [Mass/volume] corrected for albumin in Serum or Plasma	393045	393026	393045	393044	1	1
concertai	17861-6	Calcium [Mass/volume] in Serum or Plasma	99970412	95998737	99970412	99945935	0.96	1
concertai	17862-4	Calcium [Mass/volume] in Urine	62376	57556	59673	59593	0.923	0.999
concertai	57333-7	Calcium.ionized [Mass/volume] adjusted to pH 7.4 in Serum or Plasma by Ion-selective membrane electrode (ISE)	819741	819675	827254	827254	1	1
concertai	17863-2	Calcium.ionized [Mass/volume] in Serum or Plasma	69846	65154	196876	196871	0.933	1
concertai	1995-0	Calcium.ionized [Moles/volume] in Serum or Plasma	1784640	1427714	1657610	1657571	0.8	1
concertai	9321-1	Calcium/Creatinine [Mass Ratio] in Urine	17784	1382	17847	17586	0.078	0.985
concertai	10334-1	Cancer Ag 125 [Units/volume] in Serum or Plasma	1448441	1387833	1460069	1456221	0.958	0.997
concertai	83082-8	Cancer Ag 125 [Units/volume] in Serum or Plasma by Immunoassay	4551	4551	4551	4551	1	1
concertai	6875-9	Cancer Ag 15-3 [Units/volume] in Serum or Plasma	1293439	1257081	1293553	1293467	0.972	1
concertai	50781-4	Cancer Ag 19-9 [Units/volume] in Peritoneal fluid	4	4	4	4	1	1
concertai	24108-3	Cancer Ag 19-9 [Units/volume] in Serum or Plasma	1009597	967504	1009597	1008678	0.958	0.999
concertai	83084-4	Cancer Ag 19-9 [Units/volume] in Serum or Plasma by Immunoassay	17501	17337	17501	17498	0.991	1
concertai	17842-6	Cancer Ag 27-29 [Units/volume] in Serum or Plasma	1942453	1794276	1942453	1942174	0.924	1
concertai	17843-4	Cancer Ag 72-4 [Units/volume] in Serum or Plasma	71	61	292	292	0.859	1
concertai	11557-6	Carbon dioxide [Partial pressure] in Blood	841822	841222	841822	841414	0.999	1
concertai	2028-9	Carbon dioxide, total [Moles/volume] in Serum or Plasma	95691750	78910283	95691750	95491705	0.825	0.998
concertai	57922-7	Carbon dioxide, total [Moles/volume] in Serum or Plasma by calculation	1982	1982	1982	1982	1	1
concertai	2039-6	Carcinoembryonic Ag [Mass/volume] in Serum or Plasma	4499681	4348964	4499067	4496643	0.967	0.999
concertai	9842-6	Casts [#/area] in Urine sediment by Microscopy low power field	139645	133989	143983	143952	0.959	1
concertai	79187-1	Cells.CD3+CD4+CD8+ (Double positive) [#/volume] in Blood	1833	1833	1833	1833	1	1
concertai	79186-3	Cells.CD3+CD4+CD8+ (Double positive)/100 cells in Blood	2350	2350	2350	2350	1	1
concertai	2069-3	Chloride [Moles/volume] in Blood	8952810	8422784	8952962	8949287	0.941	1
concertai	2075-0	Chloride [Moles/volume] in Serum or Plasma	95671534	77039011	95671534	95360217	0.805	0.997
concertai	2078-4	Chloride [Moles/volume] in Urine	103762	93594	103762	102208	0.902	0.985
concertai	12183-0	Cholesterol [Mass/volume] in Body fluid	11475	11432	11475	11466	0.996	0.999
concertai	9618-0	Cholesterol [Mass/volume] in Pleural fluid	2646	2204	2646	2516	0.833	0.951
concertai	2093-3	Cholesterol [Mass/volume] in Serum or Plasma	11629671	11066870	11630805	11629246	0.952	1
concertai	2085-9	Cholesterol in HDL [Mass/volume] in Serum or Plasma	11595136	11188131	11592881	11583523	0.965	0.999
concertai	2095-8	Cholesterol in HDL/Cholesterol.total [Mass Ratio] in Serum or Plasma	131718	130455	131718	130675	0.99	0.992
concertai	2089-1	Cholesterol in LDL [Mass/volume] in Serum or Plasma	4889023	4831117	4889724	4889115	0.988	1
concertai	18262-6	Cholesterol in LDL [Mass/volume] in Serum or Plasma by Direct assay	861283	730795	861279	861117	0.848	1
concertai	49132-4	Cholesterol in LDL [Mass/volume] in Serum or Plasma by Electrophoresis	2418	2418	2418	2418	1	1
concertai	13457-7	Cholesterol in LDL [Mass/volume] in Serum or Plasma by calculation	5717199	5304712	5717190	5716285	0.928	1
concertai	11054-4	Cholesterol in LDL/Cholesterol in HDL [Mass Ratio] in Serum or Plasma	1682380	574928	1681742	1678917	0.342	0.998
concertai	2091-7	Cholesterol in VLDL [Mass/volume] in Serum or Plasma	2173919	2160348	2173918	2173741	0.994	1
concertai	13458-5	Cholesterol in VLDL [Mass/volume] in Serum or Plasma by calculation	2049521	1992058	2049520	2049501	0.972	1
concertai	43396-1	Cholesterol non HDL [Mass/volume] in Serum or Plasma	3570405	3207260	3570369	3569905	0.898	1
concertai	9830-1	Cholesterol.total/Cholesterol in HDL [Mass Ratio] in Serum or Plasma	5935013	1533502	5936107	5926075	0.258	0.998
concertai	3193-0	Coagulation factor V activity actual/normal in Platelet poor plasma by Coagulation assay	18236	17382	18285	18279	0.953	1
concertai	3209-4	Coagulation factor VIII activity actual/normal in Platelet poor plasma by Coagulation assay	106528	86597	107241	106982	0.813	0.998
concertai	13362-9	Collection duration of Urine	137300	129335	145158	145048	0.942	0.999
concertai	2162-6	Creatinine [Mass/time] in 24 hour Urine	157305	21657	171526	153229	0.138	0.893
concertai	20624-3	Creatinine [Mass/volume] in 24 hour Urine	33355	21966	27573	24295	0.659	0.881
concertai	38483-4	Creatinine [Mass/volume] in Blood	5970011	5942983	5970007	5969985	0.995	1
concertai	2160-0	Creatinine [Mass/volume] in Serum or Plasma	103129902	99249547	103129880	103127810	0.962	1
concertai	2161-8	Creatinine [Mass/volume] in Urine	3993989	3787742	3982830	3982336	0.948	1
concertai	33558-8	Creatinine renal clearance in Urine and Serum or Plasma collected for unspecified duration	8526243	8482078	8484448	8484020	0.995	1
concertai	35593-3	Creatinine renal clearance/1.73 sq M in Urine and Serum or Plasma collected for unspecified duration	10833	499	52351	52254	0.046	0.998
concertai	19225-2	Deoxyhemoglobin/Hemoglobin.total in Arterial blood	143863	117903	143863	143122	0.82	0.995
concertai	4536-9	Deoxyhemoglobin/Hemoglobin.total in Blood	268270	268138	268270	268270	1	1
concertai	19227-8	Deoxyhemoglobin/Hemoglobin.total in Venous blood	47184	19441	47184	47174	0.412	1
concertai	8462-4	Diastolic blood pressure	234927257	207508508	234927257	234716926	0.883	0.999
concertai	5785-1	Eosinophils [#/area] in Urine sediment by Microscopy high power field	28147	28077	28843	28774	0.998	0.998
concertai	26449-9	Eosinophils [#/volume] in Blood	67949103	48041583	61911600	61784657	0.707	0.998
concertai	711-2	Eosinophils [#/volume] in Blood by Automated count	18746473	16439135	18746398	18743325	0.877	1
concertai	712-0	Eosinophils [#/volume] in Blood by Manual count	911617	869540	940875	938247	0.954	0.997
concertai	26450-7	Eosinophils/100 leukocytes in Blood	55384280	52440391	61421783	61417564	0.947	1
concertai	713-8	Eosinophils/100 leukocytes in Blood by Automated count	18327131	18313525	18327206	18323665	0.999	1
concertai	714-6	Eosinophils/100 leukocytes in Blood by Manual count	2212662	2174318	2183404	2182954	0.983	1
concertai	12210-1	Eosinophils/100 leukocytes in Urine sediment by Manual count	1829	1376	3884	3790	0.752	0.976
concertai	5787-7	Epithelial cells [#/area] in Urine sediment by Microscopy high power field	637718	498810	749408	749258	0.782	1
concertai	26052-1	Epithelial cells.renal [#/area] in Urine sediment by Microscopy high power field	80611	76225	81811	81745	0.946	0.999
concertai	11277-1	Epithelial cells.squamous [#/area] in Urine sediment by Microscopy high power field	2369427	2314400	2609878	2609471	0.977	1
concertai	45390-2	Epithelial cells.squamous [#/area] in Urine sediment by Microscopy low power field	221187	116666	232558	232558	0.527	1
concertai	30384-2	Erythrocyte distribution width [Entitic volume]	18962483	18711060	19517983	19517099	0.987	1
concertai	21000-5	Erythrocyte distribution width [Entitic volume] by Automated count	469303	467133	475859	475859	0.995	1
concertai	30385-9	Erythrocyte distribution width [Ratio]	103005899	98134854	102450399	102443260	0.953	1
concertai	788-0	Erythrocyte distribution width [Ratio] by Automated count	8879424	8871049	8872868	8872816	0.999	1
concertai	30341-2	Erythrocyte sedimentation rate	2864464	2663606	2864464	2856155	0.93	0.997
concertai	4537-7	Erythrocyte sedimentation rate by Westergren method	393444	386240	393444	393062	0.982	0.999
concertai	13945-1	Erythrocytes [#/area] in Urine sediment by Microscopy high power field	6448882	5427695	6858238	6830221	0.842	0.996
concertai	26453-1	Erythrocytes [#/volume] in Blood	105858859	87680360	105435254	105412340	0.828	1
concertai	789-8	Erythrocytes [#/volume] in Blood by Automated count	11146282	9544482	11143678	11141672	0.856	1
concertai	15061-5	Erythropoietin (EPO) [Units/volume] in Serum or Plasma	402238	320712	402238	401510	0.797	0.998
concertai	1558-6	Fasting glucose [Mass/volume] in Serum or Plasma	1482109	1469866	1482109	1481967	0.992	1
concertai	2336-6	Globulin [Mass/volume] in Serum	30160652	29674728	30139860	30137858	0.984	1
concertai	10834-0	Globulin [Mass/volume] in Serum by calculation	1226337	1226307	1247129	1247127	1	1
concertai	33914-3	Glomerular filtration rate/1.73 sq M.predicted [Volume Rate/Area] in Serum or Plasma by Creatinine-based formula (MDRD)	2470216	2308956	2470216	2468194	0.935	0.999
concertai	69405-9	Glomerular filtration rate/1.73 sq M.predicted [Volume Rate/Area] in Serum, Plasma or Blood	39971616	28210833	40240889	40131240	0.706	0.997
concertai	62238-1	Glomerular filtration rate/1.73 sq M.predicted [Volume Rate/Area] in Serum, Plasma or Blood by Creatinine-based formula (CKD-EPI)	5672954	3726003	5672954	5672750	0.657	1
concertai	77147-7	Glomerular filtration rate/1.73 sq M.predicted [Volume Rate/Area] in Serum, Plasma or Blood by Creatinine-based formula (MDRD)	4368679	3843081	4368679	4368636	0.88	1
concertai	50210-4	Glomerular filtration rate/1.73 sq M.predicted [Volume Rate/Area] in Serum, Plasma or Blood by Cystatin C-based formula	17535	16473	17535	17531	0.939	1
concertai	88293-6	Glomerular filtration rate/1.73 sq M.predicted among blacks [Volume Rate/Area] in Serum, Plasma or Blood by Creatinine-based formula (CKD-EPI)	1603454	449875	1603454	1603340	0.281	1
concertai	48643-1	Glomerular filtration rate/1.73 sq M.predicted among blacks [Volume Rate/Area] in Serum, Plasma or Blood by Creatinine-based formula (MDRD)	41327695	30810487	41327695	41325483	0.746	1
concertai	50044-7	Glomerular filtration rate/1.73 sq M.predicted among females [Volume Rate/Area] in Serum, Plasma or Blood by Creatinine-based formula (MDRD)	785645	747986	785645	785645	0.952	1
concertai	88294-4	Glomerular filtration rate/1.73 sq M.predicted among non-blacks [Volume Rate/Area] in Serum, Plasma or Blood by Creatinine-based formula (CKD-EPI)	1607818	454230	1607818	1607596	0.283	1
concertai	48642-3	Glomerular filtration rate/1.73 sq M.predicted among non-blacks [Volume Rate/Area] in Serum, Plasma or Blood by Creatinine-based formula (MDRD)	33394395	22334226	33394395	33390162	0.669	1
concertai	41651-1	Glucose [Mass/volume] in Arterial blood	305996	305996	305996	305996	1	1
concertai	2339-0	Glucose [Mass/volume] in Blood	23877240	23775136	23877233	23876153	0.996	1
concertai	2341-6	Glucose [Mass/volume] in Blood by Test strip manual	1767783	1751408	1767783	1767747	0.991	1
concertai	2344-0	Glucose [Mass/volume] in Body fluid	138307	127123	138307	138212	0.919	0.999
concertai	32016-8	Glucose [Mass/volume] in Capillary blood	2815955	2812178	2815955	2815953	0.999	1
concertai	41653-7	Glucose [Mass/volume] in Capillary blood by Glucometer	4220691	4199946	4220691	4220644	0.995	1
concertai	2342-4	Glucose [Mass/volume] in Cerebral spinal fluid	135344	130598	135344	135336	0.965	1
concertai	2345-7	Glucose [Mass/volume] in Serum or Plasma	116597397	108872708	116597405	116511670	0.934	0.999
concertai	2350-7	Glucose [Mass/volume] in Urine	49292	46059	3812623	3812460	0.934	1
concertai	41652-9	Glucose [Mass/volume] in Venous blood	117393	95884	117393	117147	0.817	0.998
concertai	93791-2	Glucose [Mass/volume] mean in Serum or Plasma	691781	691192	691781	691777	0.999	1
concertai	15074-8	Glucose [Moles/volume] in Blood			7	4		0.571
concertai	27353-2	Glucose mean value [Mass/volume] in Blood Estimated from glycated hemoglobin	3867546	3673586	3867546	3866969	0.95	1
concertai	53553-4	Glucose mean value [Moles/volume] in Blood Estimated from glycated hemoglobin	185302	155015	185302	184950	0.837	0.998
concertai	5793-5	Granular casts [#/area] in Urine sediment by Microscopy low power field	70192	53836	67680	67680	0.767	1
concertai	30394-1	Granulocytes [#/volume] in Blood	11104175	9780731	11239264	11220749	0.881	0.998
concertai	20482-6	Granulocytes [#/volume] in Blood by Automated count	692453	681051	686158	686137	0.984	1
concertai	51588-2	Granulocytes [#/volume] in Blood by Manual count	115691	67159	115691	109293	0.581	0.945
concertai	30395-8	Granulocytes/100 leukocytes in Blood	11403529	10927552	11268440	11174276	0.958	0.992
concertai	19023-1	Granulocytes/100 leukocytes in Blood by Automated count	800309	789156	806604	806604	0.986	1
concertai	31113-4	HLA-DR+ cells/100 cells in Blood	22592	22564	22592	22567	0.999	0.999
concertai	4542-7	Haptoglobin [Mass/volume] in Serum or Plasma	766078	752007	766078	765348	0.982	0.999
concertai	8867-4	Heart rate	386845195	346324683	386845195	386366369	0.895	0.999
concertai	20570-8	Hematocrit [Volume Fraction] of Blood	106641143	102190260	106641143	106632135	0.958	1
concertai	4544-3	Hematocrit [Volume Fraction] of Blood by Automated count	14602640	14525583	14602640	14602574	0.995	1
concertai	4548-4	Hemoglobin A1c/Hemoglobin.total in Blood	9698756	8584030	9702740	9701821	0.885	1
concertai	17856-6	Hemoglobin A1c/Hemoglobin.total in Blood by HPLC	388936	386613	388936	388933	0.994	1
concertai	42810-2	Hemoglobin [Entitic mass] in Reticulocytes	854829	775247	850710	848602	0.907	0.998
concertai	71694-4	Hemoglobin [Entitic mass] in Reticulocytes by Automated count	44764	44760	44764	44760	1	1
concertai	30313-1	Hemoglobin [Mass/volume] in Arterial blood	783603	780413	783603	783601	0.996	1
concertai	718-7	Hemoglobin [Mass/volume] in Blood	122087645	118020546	122091764	122073132	0.967	1
concertai	20509-6	Hemoglobin [Mass/volume] in Blood by calculation	692556	668118	692556	692556	0.965	1
concertai	30352-9	Hemoglobin [Mass/volume] in Capillary blood	31572	18654	31572	31544	0.591	0.999
concertai	30351-1	Hemoglobin [Mass/volume] in Mixed venous blood	11570	11570	11570	11570	1	1
concertai	30350-3	Hemoglobin [Mass/volume] in Venous blood	101871	100107	101871	101869	0.983	1
concertai	26027-3	Histiocytes [#/area] in Urine sediment by Microscopy high power field	28056	28056	28056	28056	1	1
concertai	5796-8	Hyaline casts [#/area] in Urine sediment by Microscopy low power field	1626807	1399708	1698920	1698779	0.86	1
concertai	2458-8	IgA [Mass/volume] in Serum or Plasma	3207916	3159437	3207529	3207167	0.985	1
concertai	2465-3	IgG [Mass/volume] in Serum or Plasma	3294801	3244969	3445495	3444622	0.985	1
concertai	55433-7	Immature cells/100 leukocytes in Blood	3152	2959	3150	3131	0.939	0.994
concertai	51584-1	Immature granulocytes [#/volume] in Blood	25829309	23501993	26950755	26934939	0.91	0.999
concertai	53115-2	Immature granulocytes [#/volume] in Blood by Automated count	7346076	3333159	6174554	6168851	0.454	0.999
concertai	38518-7	Immature granulocytes/100 leukocytes in Blood	31128414	28518779	30144560	30089122	0.916	0.998
concertai	71695-1	Immature granulocytes/100 leukocytes in Blood by Automated count	5881603	5881576	7060767	7060767	1	1
concertai	11050-2	Kappa light chains [Mass/volume] in Serum or Plasma	262808	140521	260696	254032	0.535	0.974
concertai	36916-5	Kappa light chains.free [Mass/volume] in Serum	2227998	1390719	2255372	2209391	0.624	0.98
concertai	48378-4	Kappa light chains.free/Lambda light chains.free [Mass Ratio] in Serum	1661567	151609	1634193	1618476	0.091	0.99
concertai	15189-4	Kappa light chains/Lambda light chains [Mass Ratio] in Serum	811617	89839	811617	806778	0.111	0.994
concertai	49779-2	Ketones [Mass/volume] in Urine	26525	13402	269715	269714	0.505	1
concertai	5797-6	Ketones [Mass/volume] in Urine by Test strip	180622	146583	181654	181654	0.812	1
concertai	2532-0	Lactate dehydrogenase [Enzymatic activity/volume] in Serum or Plasma	11489250	7757784	11503130	11499636	0.675	1
concertai	14804-9	Lactate dehydrogenase [Enzymatic activity/volume] in Serum or Plasma by Lactate to pyruvate reaction	69203	54868	69203	69195	0.793	1
concertai	14805-6	Lactate dehydrogenase [Enzymatic activity/volume] in Serum or Plasma by Pyruvate to lactate reaction	696946	95019	696971	692342	0.136	0.993
concertai	11051-0	Lambda light chains [Mass/volume] in Serum or Plasma	420847	294538	418731	409975	0.7	0.979
concertai	33944-0	Lambda light chains.free [Mass/volume] in Serum or Plasma	2062109	1231555	2062105	2034374	0.597	0.987
concertai	26463-0	Large unstained cells/100 leukocytes in Blood	389157	389157	389157	389157	1	1
concertai	10230-1	Left ventricular Ejection fraction	38104	37866	38104	38100	0.994	1
concertai	46420-6	Leukocyte clumps [#/area] in Urine sediment by Microscopy high power field	17936	17930	25687	25684	1	1
concertai	27297-1	Leukocyte esterase [Units/volume] in Urine	112889	70551	334198	334196	0.625	1
concertai	46702-7	Leukocytes [#/area] in Urine sediment by Automated count	19095	19022	242937	242934	0.996	1
concertai	5821-4	Leukocytes [#/area] in Urine sediment by Microscopy high power field	7376378	6235204	7542628	7525246	0.845	0.998
concertai	12227-5	Leukocytes [#/volume] corrected for nucleated erythrocytes in Blood	3958093	3956291	3958093	3957975	1	1
concertai	26464-8	Leukocytes [#/volume] in Blood	105053118	84971979	104840699	104265728	0.809	0.995
concertai	6690-2	Leukocytes [#/volume] in Blood by Automated count	10408086	8620190	10394610	10358614	0.828	0.997
concertai	804-5	Leukocytes [#/volume] in Blood by Manual count	76447	76285	76447	76339	0.998	0.999
concertai	30405-5	Leukocytes [#/volume] in Urine	38490	1461	643812	642885	0.038	0.999
concertai	49748-7	Lipoprotein.alpha [Moles/volume] in Serum or Plasma	36089	35729	36089	36058	0.99	0.999
concertai	54434-6	Lipoprotein.beta.subparticle [Moles/volume] in Serum or Plasma	46217	45599	46217	46202	0.987	1
concertai	26474-7	Lymphocytes [#/volume] in Blood	79886659	56822790	73344016	73037717	0.711	0.996
concertai	731-0	Lymphocytes [#/volume] in Blood by Automated count	19557131	16850147	19536547	19529064	0.862	1
concertai	732-8	Lymphocytes [#/volume] in Blood by Manual count	1615926	1534415	1627070	1621387	0.95	0.997
concertai	11108-8	Lymphocytes/100 cells in Bone marrow by Manual count	32084	32084	32084	32084	1	1
concertai	26478-8	Lymphocytes/100 leukocytes in Blood	63808569	60351326	70351212	70243728	0.946	0.998
concertai	736-9	Lymphocytes/100 leukocytes in Blood by Automated count	20770273	20729095	20790857	20790846	0.998	1
concertai	737-7	Lymphocytes/100 leukocytes in Blood by Manual count	3230696	3170641	3219552	3218357	0.981	1
concertai	28539-5	MCH [Entitic mass]	98996592	93973676	98735598	98729118	0.949	1
concertai	785-6	MCH [Entitic mass] by Automated count	11335135	11288768	11334934	11334111	0.996	1
concertai	28540-3	MCHC [Mass/volume]	103962681	95773481	104223923	104218062	0.921	1
concertai	786-4	MCHC [Mass/volume] by Automated count	10855100	10837152	10855053	10855049	0.998	1
concertai	30428-7	MCV [Entitic volume]	103330461	99498049	103330461	103324760	0.963	1
concertai	787-2	MCV [Entitic volume] by Automated count	13544850	13489692	13544850	13544844	0.996	1
concertai	30433-7	Metamyelocytes [#/volume] in Blood	624735	444042	644037	598214	0.711	0.929
concertai	739-3	Metamyelocytes [#/volume] in Blood by Manual count	305982	255880	260387	257161	0.836	0.988
concertai	28541-1	Metamyelocytes/100 leukocytes in Blood	1807107	1636760	1787805	1712476	0.906	0.958
concertai	740-1	Metamyelocytes/100 leukocytes in Blood by Manual count	644323	635401	689918	689659	0.986	1
concertai	14957-5	Microalbumin [Mass/volume] in Urine	1603508	856092	1605428	1600125	0.534	0.997
concertai	53531-0	Microalbumin [Mass/volume] in Urine by Detection limit <= 1.0 mg/L	38371	22542	38371	38280	0.587	0.998
concertai	14959-1	Microalbumin/Creatinine [Mass Ratio] in Urine	1093680	335817	1091752	1081423	0.307	0.991
concertai	26484-6	Monocytes [#/volume] in Blood	73538842	52618817	66834158	66522847	0.716	0.995
concertai	742-7	Monocytes [#/volume] in Blood by Automated count	20091618	17340246	20090065	20085064	0.863	1
concertai	743-5	Monocytes [#/volume] in Blood by Manual count	1481099	1411116	1477495	1473897	0.953	0.998
concertai	26485-3	Monocytes/100 leukocytes in Blood	59379221	57051443	66083905	66022879	0.961	0.999
concertai	5905-5	Monocytes/100 leukocytes in Blood by Automated count	20064707	20043430	20066260	20066223	0.999	1
concertai	744-3	Monocytes/100 leukocytes in Blood by Manual count	2986378	2945326	2989982	2989602	0.986	1
concertai	30446-9	Myelocytes [#/volume] in Blood	467306	329247	459431	455776	0.705	0.992
concertai	748-4	Myelocytes [#/volume] in Blood by Manual count	150120	147023	147618	147609	0.979	1
concertai	26498-6	Myelocytes/100 leukocytes in Blood	1610776	1517044	1618651	1617926	0.942	1
concertai	749-2	Myelocytes/100 leukocytes in Blood by Manual count	584428	582478	586930	586927	0.997	1
concertai	26499-4	Neutrophils [#/volume] in Blood	72565464	54469183	69279976	68977391	0.751	0.996
concertai	751-8	Neutrophils [#/volume] in Blood by Automated count	20130180	16567049	19868499	19858734	0.823	1
concertai	753-4	Neutrophils [#/volume] in Blood by Manual count	2129199	1878406	2125362	2065816	0.882	0.972
concertai	53797-7	Neutrophils.immature/100 leukocytes in Blood	59674	59674	59674	59674	1	1
concertai	26511-6	Neutrophils/100 leukocytes in Blood	49302780	46386827	52588268	52557692	0.941	0.999
concertai	770-8	Neutrophils/100 leukocytes in Blood by Automated count	19201854	19159888	19463535	19460003	0.998	1
concertai	23761-0	Neutrophils/100 leukocytes in Blood by Manual count	1648405	1606467	1652242	1651522	0.975	1
concertai	30392-5	Nucleated erythrocytes [#/volume] in Blood	17116102	11425267	14941144	14819292	0.668	0.992
concertai	771-6	Nucleated erythrocytes [#/volume] in Blood by Automated count	3908569	1971596	2516741	2512402	0.504	0.998
concertai	772-4	Nucleated erythrocytes [#/volume] in Blood by Manual count	198878	48936	75796	75072	0.246	0.99
concertai	19048-8	Nucleated erythrocytes/100 leukocytes [Ratio] in Blood	23730348	6743255	25937779	25568032	0.284	0.986
concertai	58413-6	Nucleated erythrocytes/100 leukocytes [Ratio] in Blood by Automated count	9343415	4157876	10735268	10626978	0.445	0.99
concertai	18309-5	Nucleated erythrocytes/100 leukocytes [Ratio] in Blood by Manual count	145572	18963	268654	265319	0.13	0.988
concertai	2695-5	Osmolality of Urine	344275	307605	359032	344242	0.893	0.959
concertai	51585-8	Other cells [#/volume] in Blood by Manual count	15425	15416	15425	15424	0.999	1
concertai	58409-4	Other cells/100 leukocytes in Blood by Automated count	38179	35320	38592	38590	0.925	1
concertai	51586-6	Other cells/100 leukocytes in Blood by Manual count	94717	92445	94717	94318	0.976	0.996
concertai	11556-8	Oxygen [Partial pressure] in Blood	1493743	680329	1059573	1048648	0.455	0.99
concertai	59408-5	Oxygen saturation in Arterial blood by Pulse oximetry	20280781	20077747	20280781	20280423	0.99	1
concertai	20564-1	Oxygen saturation in Blood	48355231	47320249	47332419	47332073	0.979	1
concertai	8625-6	P-R Interval	57843	57843	217215	217149	1	1
concertai	24103-4	Plasma cells [#/volume] in Blood by Manual count	2219	2219	2219	2219	1	1
concertai	11118-7	Plasma cells/100 cells in Bone marrow by Manual count	266	266	266	266	1	1
concertai	13047-6	Plasma cells/100 leukocytes in Blood	71308	68325	71239	71216	0.958	1
concertai	79426-3	Plasma cells/100 leukocytes in Blood by Manual count	2833	2638	2836	2836	0.931	1
concertai	32207-3	Platelet distribution width [Entitic volume] in Blood by Automated count	17286	14723	17286	17286	0.852	1
concertai	28542-9	Platelet mean volume [Entitic volume] in Blood	69124631	65059300	69124634	69095012	0.941	1
concertai	32623-1	Platelet mean volume [Entitic volume] in Blood by Automated count	11019071	11007605	11019071	11018969	0.999	1
concertai	26515-7	Platelets [#/volume] in Blood	99479196	83547567	99479282	99452635	0.84	1
concertai	777-3	Platelets [#/volume] in Blood by Automated count	19021202	14315338	19021202	19017468	0.753	1
concertai	49497-1	Platelets [#/volume] in Blood by Estimate	32178	1056	32178	29317	0.033	0.911
concertai	778-1	Platelets [#/volume] in Blood by Manual count	30953	29296	30953	30945	0.946	1
concertai	51633-6	Platelets reticulated/100 platelets in Blood	115770	115738	115770	115770	1	1
concertai	71693-6	Platelets reticulated/100 platelets in Blood by Automated count	1068647	1068532	1068646	1068602	1	1
concertai	35003-3	Polymorphonuclear cells [#/volume] in Blood	18713	18713	18713	18713	1	1
concertai	34999-3	Polymorphonuclear cells/100 leukocytes in Blood	235453	235451	235453	235453	1	1
concertai	31160-5	Polymorphonuclear cells/100 leukocytes in Blood by Manual count	148490	6742	148490	148490	0.045	1
concertai	6298-4	Potassium [Moles/volume] in Blood	9217890	8872936	9217890	9213273	0.963	0.999
concertai	2823-3	Potassium [Moles/volume] in Serum or Plasma	99316216	79153670	99316216	99051026	0.797	0.997
concertai	2828-2	Potassium [Moles/volume] in Urine	170780	155494	170780	169431	0.91	0.992
concertai	30465-9	Prolymphocytes/100 leukocytes in Blood	16619	14617	18554	18550	0.88	1
concertai	6746-2	Prolymphocytes/100 leukocytes in Blood by Manual count	1980	1979	1980	1980	0.999	1
concertai	26523-1	Promyelocytes [#/volume] in Blood	118398	114195	130313	130014	0.965	0.998
concertai	781-5	Promyelocytes [#/volume] in Blood by Manual count	67753	66113	66194	66177	0.976	1
concertai	26524-9	Promyelocytes/100 leukocytes in Blood	477014	452081	465099	464301	0.948	0.998
concertai	783-1	Promyelocytes/100 leukocytes in Blood by Manual count	125608	123631	127167	127134	0.984	1
concertai	10886-0	Prostate Specific Ag Free [Mass/volume] in Serum or Plasma	170136	158648	173808	173742	0.932	1
concertai	83113-1	Prostate Specific Ag Free [Mass/volume] in Serum or Plasma by Immunoassay	11	11	11	11	1	1
concertai	12841-3	Prostate Specific Ag Free/Prostate specific Ag.total in Serum or Plasma	95601	85870	92138	90311	0.898	0.98
concertai	2857-1	Prostate specific Ag [Mass/volume] in Serum or Plasma	4544230	4343660	4544094	4541888	0.956	1
concertai	35741-8	Prostate specific Ag [Mass/volume] in Serum or Plasma by Detection limit <= 0.01 ng/mL	21134	21118	21134	21131	0.999	1
concertai	83112-3	Prostate specific Ag [Mass/volume] in Serum or Plasma by Immunoassay	42	42	42	42	1	1
concertai	2889-4	Protein [Mass/time] in 24 hour Urine	212577	153823	241494	234168	0.724	0.97
concertai	21482-5	Protein [Mass/volume] in 24 hour Urine	65459	52410	65437	65281	0.801	0.998
concertai	2885-2	Protein [Mass/volume] in Serum or Plasma	72901841	70594740	72932390	72866170	0.968	0.999
concertai	50561-0	Protein [Mass/volume] in Urine by Automated test strip	67626	54488	92104	91323	0.806	0.992
concertai	5804-0	Protein [Mass/volume] in Urine by Test strip	28294	24682	170434	170410	0.872	1
concertai	35663-4	Protein [Mass/volume] in Urine collected for unspecified duration	46798	3156	46510	42488	0.067	0.914
concertai	42482-0	Protein.monoclonal [Mass/time] in 24 hour Urine by Electrophoresis	21237	19229	21316	21111	0.905	0.99
concertai	33358-3	Protein.monoclonal [Mass/volume] in Serum or Plasma by Electrophoresis	4328391	4298348	4326044	4325627	0.993	1
concertai	13801-6	Protein/Creatinine [Mass Ratio] in 24 hour Urine	19768	7	20065	18286	0	0.911
concertai	2890-2	Protein/Creatinine [Mass Ratio] in Urine	732179	97468	725594	691366	0.133	0.953
concertai	9279-1	Respiratory rate	292533512	257956392	292533619	292441467	0.882	1
concertai	14196-0	Reticulocytes [#/volume] in Blood	1944483	594504	1545351	1518415	0.306	0.983
concertai	60474-4	Reticulocytes [#/volume] in Blood by Automated count	231059	109663	234901	223460	0.475	0.951
concertai	4679-7	Reticulocytes/100 erythrocytes in Blood	1822220	1674698	2223092	2201941	0.919	0.99
concertai	17849-1	Reticulocytes/100 erythrocytes in Blood by Automated count	401478	395599	397636	395951	0.985	0.996
concertai	31112-6	Reticulocytes/100 erythrocytes in Blood by Manual	2675	2673	2675	2675	0.999	1
concertai	30451-9	Segmented neutrophils [#/volume] in Blood	2613954	2396382	2604277	2597242	0.917	0.997
concertai	768-2	Segmented neutrophils [#/volume] in Blood by Manual count	116809	112949	116904	116845	0.967	0.999
concertai	26505-8	Segmented neutrophils/100 leukocytes in Blood	4906528	4900645	4916205	4916112	0.999	1
concertai	32200-8	Segmented neutrophils/100 leukocytes in Blood by Automated count	1609254	1609254	1609254	1609254	1	1
concertai	769-0	Segmented neutrophils/100 leukocytes in Blood by Manual count	1464318	1440164	1464223	1464214	0.984	1
concertai	2947-0	Sodium [Moles/volume] in Blood	11992593	10445772	11992593	11943550	0.871	0.996
concertai	2951-2	Sodium [Moles/volume] in Serum or Plasma	94805750	76875323	94805531	94233458	0.811	0.994
concertai	2955-3	Sodium [Moles/volume] in Urine	565018	483454	564778	562889	0.856	0.997
concertai	2965-2	Specific gravity of Urine	13298344	34677	13283665	13177971	0.003	0.992
concertai	53326-5	Specific gravity of Urine by Automated test strip	697046		697046	697046		1
concertai	5810-7	Specific gravity of Urine by Refractometry	2776		2776	2774		0.999
concertai	50562-8	Specific gravity of Urine by Refractometry automated	7829		7829	7829		1
concertai	5811-5	Specific gravity of Urine by Test strip	1161910		1161832	1161617		1
concertai	8480-6	Systolic blood pressure	250831818	223405248	250831818	250812703	0.891	1
concertai	2991-8	Testosterone Free [Mass/volume] in Serum or Plasma	320310	231588	307795	307034	0.723	0.998
concertai	15432-8	Testosterone Free/Testosterone.total in Serum or Plasma	27889	27640	27979	27978	0.991	1
concertai	2986-8	Testosterone [Mass/volume] in Serum or Plasma	1047597	980293	1047546	1047037	0.936	1
concertai	83116-4	Testosterone [Mass/volume] in Serum or Plasma by Immunoassay	6284	5046	6284	6281	0.803	1
concertai	2990-0	Testosterone.free+weakly bound [Mass/volume] in Serum or Plasma	35744	33639	35750	35692	0.941	0.998
concertai	6891-6	Testosterone.free+weakly bound/Testosterone.total in Serum or Plasma	10448	10345	10442	10435	0.99	0.999
concertai	3015-5	Thyrotropin [Units/volume] in Blood	599132	598334	599132	599123	0.999	1
concertai	3016-3	Thyrotropin [Units/volume] in Serum or Plasma	12706442	8785191	12706442	12688252	0.691	0.999
concertai	11580-8	Thyrotropin [Units/volume] in Serum or Plasma by Detection limit <= 0.005 mIU/L	383294	265586	383294	382166	0.693	0.997
concertai	3026-2	Thyroxine (T4) [Mass/volume] in Serum or Plasma	641555	559130	590021	587650	0.872	0.996
concertai	3024-7	Thyroxine (T4) free [Mass/volume] in Serum or Plasma	4382301	4147222	4433832	4429286	0.946	0.999
concertai	30089-7	Transitional cells [#/area] in Urine sediment by Microscopy high power field	135325	134850	159523	159520	0.996	1
concertai	46136-8	Transitional cells [#/area] in Urine sediment by Microscopy low power field	69	35	3663	3659	0.507	0.999
concertai	3043-7	Triglyceride [Mass/volume] in Blood	749093	748824	749093	749093	1	1
concertai	12228-3	Triglyceride [Mass/volume] in Body fluid	19471	19450	19471	19466	0.999	1
concertai	2571-8	Triglyceride [Mass/volume] in Serum or Plasma	11266003	10689903	11266003	11263898	0.949	1
concertai	1644-4	Triglyceride [Mass/volume] in Serum or Plasma --12 hours fasting	3941	3765	3941	3932	0.955	0.998
concertai	3051-0	Triiodothyronine (T3) Free [Mass/volume] in Serum or Plasma	740985	669731	741382	736423	0.904	0.993
concertai	3053-6	Triiodothyronine (T3) [Mass/volume] in Serum or Plasma	340737	271012	338799	328924	0.795	0.971
concertai	83124-8	Triiodothyronine (T3) [Mass/volume] in Serum or Plasma by Immunoassay	2514	2487	2514	2514	0.989	1
concertai	21582-2	Tryptase [Mass/volume] in Serum or Plasma	34939	16091	34973	34570	0.461	0.988
concertai	3084-1	Urate [Mass/volume] in Serum or Plasma	5529606	5434464	5529601	5526432	0.983	0.999
concertai	3096-5	Urea nitrogen [Mass/time] in 24 hour Urine	5661	4264	6660	5991	0.753	0.9
concertai	6299-2	Urea nitrogen [Mass/volume] in Blood	19210879	19110872	19210878	19210453	0.995	1
concertai	3094-0	Urea nitrogen [Mass/volume] in Serum or Plasma	87092043	83412109	88698972	88370387	0.958	0.996
concertai	3095-7	Urea nitrogen [Mass/volume] in Urine	135528	130735	134529	134332	0.965	0.999
concertai	3097-3	Urea nitrogen/Creatinine [Mass Ratio] in Serum or Plasma	38776965	5255383	35914590	35908817	0.136	1
concertai	3107-0	Urobilinogen [Mass/volume] in Urine	5659882	3213249	4393655	4393182	0.568	1
concertai	50563-6	Urobilinogen [Mass/volume] in Urine by Automated test strip	766956	75514	732829	732827	0.098	1
concertai	20405-7	Urobilinogen [Mass/volume] in Urine by Test strip	617165	47688	626306	626306	0.077	1
concertai	32727-0	Urobilinogen [Units/volume] in Urine	975084	616757	2310701	2308335	0.633	0.999
concertai	19161-9	Urobilinogen [Units/volume] in Urine by Test strip	116705	56810	169241	169241	0.487	1
concertai	26477-0	Variant lymphocytes [#/volume] in Blood	373943	267896	343201	338542	0.716	0.986
concertai	734-4	Variant lymphocytes [#/volume] in Blood by Manual count	146391	133610	135932	135581	0.913	0.997
concertai	13046-8	Variant lymphocytes/100 leukocytes in Blood	1167331	970524	1198073	1195993	0.831	0.998
concertai	42250-1	Variant lymphocytes/100 leukocytes in Blood by Automated count	2301	2301	2301	2301	1	1
concertai	735-1	Variant lymphocytes/100 leukocytes in Blood by Manual count	180851	178369	191310	190746	0.986	0.997
concertai	33193-4	Viable cells/100 cells in Blood	2530	2128	2530	2510	0.841	0.992
concertai	33194-2	Viable cells/100 cells in Specimen	57428	48740	57428	55272	0.849	0.962
concertai	3167-4	Volume of 24 hour Urine	134111	113881	122279	122041	0.849	0.998
concertai	28009-9	Volume of Urine	213739	180697	210094	209030	0.845	0.995
concertai	3154-2	Weight of Specimen	5477	5475	8325	8323	1	1
concertai	27378-9	pH of 24 hour Urine	2539		2539	2539		1
concertai	2756-5	pH of Urine	13933693	1024548	13933693	13930173	0.074	1
concertai	50560-2	pH of Urine by Automated test strip	816088	657	816088	816087	0.001	1
concertai	5803-2	pH of Urine by Test strip	923717	9345	923717	923631	0.01	1
EHR1	29261-5	Abnormal lymphocytes/100 leukocytes in Blood by Manual count	2	2	2	2	1	1
EHR1	1742-6	Alanine aminotransferase [Enzymatic activity/volume] in Serum or Plasma	14843852	11685737	14843852	14842206	0.787	1
EHR1	1744-2	Alanine aminotransferase [Enzymatic activity/volume] in Serum or Plasma by No addition of P-5'-P	25843	25838	25843	25843	1	1
EHR1	1743-4	Alanine aminotransferase [Enzymatic activity/volume] in Serum or Plasma by With P-5'-P	198386	198349	198386	198386	1	1
EHR1	1755-8	Albumin [Mass/time] in 24 hour Urine	607	169	219	180	0.278	0.822
EHR1	1751-7	Albumin [Mass/volume] in Serum or Plasma	15211628	15199036	15211538	15207783	0.999	1
EHR1	61151-7	Albumin [Mass/volume] in Serum or Plasma by Bromocresol green (BCG) dye binding method	20019	20019	20019	20019	1	1
EHR1	61152-5	Albumin [Mass/volume] in Serum or Plasma by Bromocresol purple (BCP) dye binding method	1047	1047	1047	1047	1	1
EHR1	2862-1	Albumin [Mass/volume] in Serum or Plasma by Electrophoresis	414211	409291	419157	415576	0.988	0.991
EHR1	1754-1	Albumin [Mass/volume] in Urine	5278	797	5277	5274	0.151	0.999
EHR1	6942-7	Albumin [Mass/volume] in Urine by Electrophoresis	5079	2242	5080	2853	0.441	0.562
EHR1	9318-7	Albumin/Creatinine [Mass Ratio] in Urine	465		465	383		0.824
EHR1	1759-0	Albumin/Globulin [Mass Ratio] in Serum or Plasma	8448670	1697795	8448669	8402290	0.201	0.995
EHR1	44429-9	Albumin/Globulin [Mass Ratio] in Serum or Plasma by Electrophoresis	3147	2705	3147	3147	0.86	1
EHR1	13986-5	Albumin/Protein.total in 24 hour Urine by Electrophoresis	4362	4362	4751	4751	1	1
EHR1	13980-8	Albumin/Protein.total in Serum or Plasma by Electrophoresis	87751	82805	82895	82895	0.944	1
EHR1	13992-3	Albumin/Protein.total in Urine by Electrophoresis	67781	67707	67781	67781	0.999	1
EHR1	6768-6	Alkaline phosphatase [Enzymatic activity/volume] in Serum or Plasma	15017423	11888313	15017423	15011908	0.792	1
EHR1	13981-6	Alpha 2 globulin/Protein.total in Serum or Plasma by Electrophoresis	96512	96439	149594	149594	0.999	1
EHR1	42332-7	Alpha-1-Fetoprotein L3/Alpha-1-fetoprotein.total in Serum or Plasma	105	105	105	105	1	1
EHR1	1834-1	Alpha-1-Fetoprotein [Mass/volume] in Serum or Plasma	37565	35673	37593	37592	0.95	1
EHR1	83073-7	Alpha-1-Fetoprotein [Mass/volume] in Serum or Plasma by Immunoassay	3879	388	3879	3765	0.1	0.971
EHR1	23811-3	Alpha-1-Fetoprotein [Multiple of the median] adjusted in Serum or Plasma	2		2	2		1
EHR1	19176-7	Alpha-1-Fetoprotein [Units/volume] in Serum or Plasma	1378	1114	1378	1350	0.808	0.98
EHR1	53962-7	Alpha-1-fetoprotein.tumor marker [Mass/volume] in Serum or Plasma	75790	75567	75595	75595	0.997	1
EHR1	53961-9	Alpha-1-fetoprotein.tumor marker [Units/volume] in Serum or Plasma	1324		1519	1467		0.966
EHR1	33037-3	Anion gap in Serum or Plasma	4025943	2896708	4025943	4013215	0.72	0.997
EHR1	1920-8	Aspartate aminotransferase [Enzymatic activity/volume] in Serum or Plasma	14831751	11670127	14831772	14829335	0.787	1
EHR1	30239-8	Aspartate aminotransferase [Enzymatic activity/volume] in Serum or Plasma by With P-5'-P	195643	195629	195643	195643	1	1
EHR1	5769-5	Bacteria [#/area] in Urine sediment by Microscopy high power field	994	107	994	689	0.108	0.693
EHR1	26507-4	Band form neutrophils [#/volume] in Blood	903030	845276	886653	883756	0.936	0.997
EHR1	30229-9	Band form neutrophils [#/volume] in Blood by Automated count	300703	298229	300703	300630	0.992	1
EHR1	763-3	Band form neutrophils [#/volume] in Blood by Manual count	93	45	46	45	0.484	0.978
EHR1	26508-2	Band form neutrophils/100 leukocytes in Blood	103632	103632	120009	120009	1	1
EHR1	35332-6	Band form neutrophils/100 leukocytes in Blood by Automated count	2307	2306	2307	2307	1	1
EHR1	764-1	Band form neutrophils/100 leukocytes in Blood by Manual count	289262	288505	289309	289249	0.997	1
EHR1	26444-0	Basophils [#/volume] in Blood	12487888	10649785	12487888	12480793	0.853	0.999
EHR1	704-7	Basophils [#/volume] in Blood by Automated count	4355289	3816622	4355289	4352892	0.876	0.999
EHR1	705-4	Basophils [#/volume] in Blood by Manual count	113115	98894	113064	112413	0.874	0.994
EHR1	32349-3	Basophils+Eosinophils+Monocytes [#/volume] in Blood	187744	118109	187744	187421	0.629	0.998
EHR1	32154-7	Basophils+Eosinophils+Monocytes [#/volume] in Blood by Automated count	42	37	42	42	0.881	1
EHR1	30180-4	Basophils/100 leukocytes in Blood	10640566	10472219	10640566	10639881	0.984	1
EHR1	706-2	Basophils/100 leukocytes in Blood by Automated count	6210168	6201525	6210168	6210168	0.999	1
EHR1	707-0	Basophils/100 leukocytes in Blood by Manual count	276920	276741	276971	276971	0.999	1
EHR1	1952-1	Beta-2-Microglobulin [Mass/volume] in Serum or Plasma	294701	283890	294701	293568	0.963	0.996
EHR1	1960-4	Bicarbonate [Moles/volume] in Arterial blood	1400	1359	1400	1400	0.971	1
EHR1	1959-6	Bicarbonate [Moles/volume] in Blood	24	22	24	24	0.917	1
EHR1	1963-8	Bicarbonate [Moles/volume] in Serum or Plasma	14190	10933	14190	14190	0.77	1
EHR1	15152-2	Bilirubin.conjugated [Mass/volume] in Serum or Plasma	221687	219963	221687	219969	0.992	0.992
EHR1	1968-7	Bilirubin.direct [Mass/volume] in Serum or Plasma	1876915	1876798	1876915	1876911	1	1
EHR1	1971-1	Bilirubin.indirect [Mass/volume] in Serum or Plasma	716704	716679	716704	716686	1	1
EHR1	42719-5	Bilirubin.total [Mass/volume] in Blood	1156	1156	1156	1156	1	1
EHR1	1975-2	Bilirubin.total [Mass/volume] in Serum or Plasma	15007363	14986114	15007363	15007346	0.999	1
EHR1	1978-6	Bilirubin.total [Mass/volume] in Urine	231	231	1907	1907	1	1
EHR1	30376-8	Blasts [#/volume] in Blood	10189	5728	9962	9899	0.562	0.994
EHR1	708-8	Blasts [#/volume] in Blood by Manual count	6209	3486	5949	5941	0.561	0.999
EHR1	26446-5	Blasts/100 leukocytes in Blood	19965	19965	20192	20192	1	1
EHR1	709-6	Blasts/100 leukocytes in Blood by Manual count	87370	87231	87630	87630	0.998	1
EHR1	8302-2	Body height	21598973		21598973	21583005		0.999
EHR1	39156-5	Body mass index (BMI) [Ratio]	6		6	6		1
EHR1	8310-5	Body temperature	26015978	161078	26015978	25979099	0.006	0.999
EHR1	29463-7	Body weight	24955542	892665	24955540	24945226	0.036	1
EHR1	8107-5	CD10 cells/100 cells in Blood	5	5	5	5	1	1
EHR1	42869-8	CD138 cells/100 cells in Blood	5	5	5	5	1	1
EHR1	8115-8	CD16 cells/100 cells in Blood	5	5	5	5	1	1
EHR1	20402-4	CD16+CD56+ cells [#/volume] in Blood	294		294	280		0.952
EHR1	18267-5	CD16+CD56+ cells/100 cells in Blood	312	312	312	312	1	1
EHR1	17122-3	CD19+Kappa+ cells/100 cells in Blood	5	5	5	5	1	1
EHR1	17123-1	CD19+Lambda+ cells/100 cells in Blood	5	5	5	5	1	1
EHR1	8118-2	CD2 cells/100 cells in Blood	5	5	5	5	1	1
EHR1	8119-0	CD20 cells/100 cells in Blood	5	5	5	5	1	1
EHR1	14018-6	CD23 cells/100 cells in Blood	5	5	5	5	1	1
EHR1	8122-4	CD3 cells [#/volume] in Blood	433	4	433	428	0.009	0.988
EHR1	8124-0	CD3 cells/100 cells in Blood	446	446	446	446	1	1
EHR1	24467-3	CD3+CD4+ (T4 helper) cells [#/volume] in Blood	769	50	769	769	0.065	1
EHR1	32515-9	CD3+CD4+ (T4 helper) cells [#/volume] in Specimen	1565	153	807	802	0.098	0.994
EHR1	8123-2	CD3+CD4+ (T4 helper) cells/100 cells in Blood	795	795	795	795	1	1
EHR1	54218-3	CD3+CD4+ (T4 helper) cells/CD3+CD8+ (T8 suppressor cells) cells [# Ratio] in Blood	780	6	780	758	0.008	0.972
EHR1	14135-8	CD3+CD8+ (T8 suppressor) cells [#/volume] in Blood	758	12	758	737	0.016	0.972
EHR1	8101-8	CD3+CD8+ (T8 suppressor) cells/100 cells in Blood	772	772	772	772	1	1
EHR1	8112-5	CD3-CD16+CD56+ (Natural killer) cells/100 cells in Blood	33	29	33	32	0.879	0.97
EHR1	8126-5	CD38 cells/100 cells in Blood	5	5	5	5	1	1
EHR1	8132-3	CD5 cells/100 cells in Blood	5	5	5	5	1	1
EHR1	8131-5	CD5+CD19+ cells/100 cells in Blood	49	49	49	49	1	1
EHR1	8135-6	CD7 cells/100 cells in Blood	5	5	5	5	1	1
EHR1	46099-8	Calcium [Mass/volume] corrected for albumin in Serum or Plasma	65786	65786	65786	65786	1	1
EHR1	17861-6	Calcium [Mass/volume] in Serum or Plasma	15557140	15523911	15557140	15557126	0.998	1
EHR1	17862-4	Calcium [Mass/volume] in Urine	33	33	33	33	1	1
EHR1	57333-7	Calcium.ionized [Mass/volume] adjusted to pH 7.4 in Serum or Plasma by Ion-selective membrane electrode (ISE)	6	6	6	6	1	1
EHR1	17863-2	Calcium.ionized [Mass/volume] in Serum or Plasma	30544	26010	26111	26107	0.852	1
EHR1	1995-0	Calcium.ionized [Moles/volume] in Serum or Plasma	112780	112551	117213	117213	0.998	1
EHR1	9321-1	Calcium/Creatinine [Mass Ratio] in Urine	3		3	3		1
EHR1	10334-1	Cancer Ag 125 [Units/volume] in Serum or Plasma	310665	302348	310665	307294	0.973	0.989
EHR1	6875-9	Cancer Ag 15-3 [Units/volume] in Serum or Plasma	388307	381512	388387	388383	0.983	1
EHR1	24108-3	Cancer Ag 19-9 [Units/volume] in Serum or Plasma	253645	244822	253645	253481	0.965	0.999
EHR1	83084-4	Cancer Ag 19-9 [Units/volume] in Serum or Plasma by Immunoassay	14689	14689	14689	14689	1	1
EHR1	17842-6	Cancer Ag 27-29 [Units/volume] in Serum or Plasma	831932	812247	831932	831921	0.976	1
EHR1	17843-4	Cancer Ag 72-4 [Units/volume] in Serum or Plasma	1	1	1	1	1	1
EHR1	11557-6	Carbon dioxide [Partial pressure] in Blood	20	20	20	20	1	1
EHR1	2028-9	Carbon dioxide, total [Moles/volume] in Serum or Plasma	14140659	12308971	14140659	14137519	0.87	1
EHR1	2039-6	Carcinoembryonic Ag [Mass/volume] in Serum or Plasma	1388146	1372789	1388014	1388007	0.989	1
EHR1	83085-1	Carcinoembryonic Ag [Mass/volume] in Serum or Plasma by Immunoassay	51370	33534	51370	42975	0.653	0.837
EHR1	9842-6	Casts [#/area] in Urine sediment by Microscopy low power field	12	12	12	12	1	1
EHR1	29593-1	Cells.Ki-67 nuclear Ag/100 cells in Tissue by Immune stain	19223	18607	19223	19192	0.968	0.998
EHR1	14228-1	Cells.estrogen receptor/100 cells in Tissue by Immune stain	35571	34663	35571	35571	0.974	1
EHR1	2069-3	Chloride [Moles/volume] in Blood	46	46	46	46	1	1
EHR1	2075-0	Chloride [Moles/volume] in Serum or Plasma	15360561	12971654	15360561	15345624	0.844	0.999
EHR1	2078-4	Chloride [Moles/volume] in Urine	37	37	37	37	1	1
EHR1	12183-0	Cholesterol [Mass/volume] in Body fluid	6	6	6	6	1	1
EHR1	9618-0	Cholesterol [Mass/volume] in Pleural fluid	4	4	4	4	1	1
EHR1	2093-3	Cholesterol [Mass/volume] in Serum or Plasma	190359	190308	190359	190359	1	1
EHR1	2085-9	Cholesterol in HDL [Mass/volume] in Serum or Plasma	182637	176675	180395	177270	0.967	0.983
EHR1	2095-8	Cholesterol in HDL/Cholesterol.total [Mass Ratio] in Serum or Plasma	3351	3261	3351	3267	0.973	0.975
EHR1	2089-1	Cholesterol in LDL [Mass/volume] in Serum or Plasma	18	18	417	417	1	1
EHR1	18262-6	Cholesterol in LDL [Mass/volume] in Serum or Plasma by Direct assay	149557	144640	149373	149358	0.967	1
EHR1	13457-7	Cholesterol in LDL [Mass/volume] in Serum or Plasma by calculation	23885	23848	23885	23885	0.998	1
EHR1	11054-4	Cholesterol in LDL/Cholesterol in HDL [Mass Ratio] in Serum or Plasma	18544	7516	18145	18130	0.405	0.999
EHR1	2091-7	Cholesterol in VLDL [Mass/volume] in Serum or Plasma	225	216	225	225	0.96	1
EHR1	13458-5	Cholesterol in VLDL [Mass/volume] in Serum or Plasma by calculation	61178	60566	61177	61176	0.99	1
EHR1	43396-1	Cholesterol non HDL [Mass/volume] in Serum or Plasma	50361	50319	50359	50359	0.999	1
EHR1	9830-1	Cholesterol.total/Cholesterol in HDL [Mass Ratio] in Serum or Plasma	81486	12293	83724	83643	0.151	0.999
EHR1	3193-0	Coagulation factor V activity actual/normal in Platelet poor plasma by Coagulation assay	127	118	162	162	0.929	1
EHR1	3209-4	Coagulation factor VIII activity actual/normal in Platelet poor plasma by Coagulation assay	4158	3551	4158	4157	0.854	1
EHR1	13362-9	Collection duration of Urine	396	395	396	395	0.997	0.997
EHR1	2162-6	Creatinine [Mass/time] in 24 hour Urine	26237	2194	26263	26089	0.084	0.993
EHR1	20624-3	Creatinine [Mass/volume] in 24 hour Urine	3235	3207	3266	3266	0.991	1
EHR1	38483-4	Creatinine [Mass/volume] in Blood	416349	416330	416345	416345	1	1
EHR1	2160-0	Creatinine [Mass/volume] in Serum or Plasma	15735780	15711873	15735780	15735776	0.998	1
EHR1	2161-8	Creatinine [Mass/volume] in Urine	83852	81196	84109	84094	0.968	1
EHR1	33558-8	Creatinine renal clearance in Urine and Serum or Plasma collected for unspecified duration	1584108	1583520	1583585	1583579	1	1
EHR1	35593-3	Creatinine renal clearance/1.73 sq M in Urine and Serum or Plasma collected for unspecified duration	16299	136	16506	16374	0.008	0.992
EHR1	8462-4	Diastolic blood pressure	27304303	8560977	27304303	27164517	0.314	0.995
EHR1	26449-9	Eosinophils [#/volume] in Blood	12445893	10389736	12446350	12442794	0.835	1
EHR1	711-2	Eosinophils [#/volume] in Blood by Automated count	4460614	4141569	4460636	4460242	0.928	1
EHR1	712-0	Eosinophils [#/volume] in Blood by Manual count	124755	106056	124962	124292	0.85	0.995
EHR1	26450-7	Eosinophils/100 leukocytes in Blood	10608387	10470225	10607930	10607771	0.987	1
EHR1	713-8	Eosinophils/100 leukocytes in Blood by Automated count	6374967	6367214	6374945	6374941	0.999	1
EHR1	714-6	Eosinophils/100 leukocytes in Blood by Manual count	351970	351763	351763	351763	0.999	1
EHR1	12210-1	Eosinophils/100 leukocytes in Urine sediment by Manual count	3		3	3		1
EHR1	5787-7	Epithelial cells [#/area] in Urine sediment by Microscopy high power field	1128	1128	13357	13357	1	1
EHR1	26052-1	Epithelial cells.renal [#/area] in Urine sediment by Microscopy high power field	35	35	37	37	1	1
EHR1	11277-1	Epithelial cells.squamous [#/area] in Urine sediment by Microscopy high power field	4763	4561	4763	4763	0.958	1
EHR1	45390-2	Epithelial cells.squamous [#/area] in Urine sediment by Microscopy low power field	14	14	25	25	1	1
EHR1	30384-2	Erythrocyte distribution width [Entitic volume]	4815985	3752949	3828452	3828119	0.779	1
EHR1	21000-5	Erythrocyte distribution width [Entitic volume] by Automated count	2051589	287406	297063	297023	0.14	1
EHR1	30385-9	Erythrocyte distribution width [Ratio]	11012325	10828165	11999858	11999654	0.983	1
EHR1	788-0	Erythrocyte distribution width [Ratio] by Automated count	856932	843619	2611458	2611427	0.984	1
EHR1	30341-2	Erythrocyte sedimentation rate	184460	171374	184460	184025	0.929	0.998
EHR1	4537-7	Erythrocyte sedimentation rate by Westergren method	86720	85121	86720	86644	0.982	0.999
EHR1	13945-1	Erythrocytes [#/area] in Urine sediment by Microscopy high power field	44409	43493	104645	104527	0.979	0.999
EHR1	26453-1	Erythrocytes [#/volume] in Blood	15348057	14664730	15341245	15340559	0.955	1
EHR1	789-8	Erythrocytes [#/volume] in Blood by Automated count	6330594	4992518	6330594	6330453	0.789	1
EHR1	15061-5	Erythropoietin (EPO) [Units/volume] in Serum or Plasma	131954	116493	131954	131839	0.883	0.999
EHR1	1558-6	Fasting glucose [Mass/volume] in Serum or Plasma	31608	31607	31608	31608	1	1
EHR1	2336-6	Globulin [Mass/volume] in Serum	8026146	8016802	8023196	8023133	0.999	1
EHR1	10834-0	Globulin [Mass/volume] in Serum by calculation	71961	71958	74911	74911	1	1
EHR1	33914-3	Glomerular filtration rate/1.73 sq M.predicted [Volume Rate/Area] in Serum or Plasma by Creatinine-based formula (MDRD)	27468	3052	27468	27468	0.111	1
EHR1	69405-9	Glomerular filtration rate/1.73 sq M.predicted [Volume Rate/Area] in Serum, Plasma or Blood	6603540	5384071	6603540	6596055	0.815	0.999
EHR1	62238-1	Glomerular filtration rate/1.73 sq M.predicted [Volume Rate/Area] in Serum, Plasma or Blood by Creatinine-based formula (CKD-EPI)	593491	518672	593491	593486	0.874	1
EHR1	77147-7	Glomerular filtration rate/1.73 sq M.predicted [Volume Rate/Area] in Serum, Plasma or Blood by Creatinine-based formula (MDRD)	732694	542966	732694	732688	0.741	1
EHR1	50210-4	Glomerular filtration rate/1.73 sq M.predicted [Volume Rate/Area] in Serum, Plasma or Blood by Cystatin C-based formula	92	90	92	92	0.978	1
EHR1	88293-6	Glomerular filtration rate/1.73 sq M.predicted among blacks [Volume Rate/Area] in Serum, Plasma or Blood by Creatinine-based formula (CKD-EPI)	4679	4679	4679	4679	1	1
EHR1	48643-1	Glomerular filtration rate/1.73 sq M.predicted among blacks [Volume Rate/Area] in Serum, Plasma or Blood by Creatinine-based formula (MDRD)	5451298	4233030	5451298	5451279	0.777	1
EHR1	50044-7	Glomerular filtration rate/1.73 sq M.predicted among females [Volume Rate/Area] in Serum, Plasma or Blood by Creatinine-based formula (MDRD)	26		26	26		1
EHR1	88294-4	Glomerular filtration rate/1.73 sq M.predicted among non-blacks [Volume Rate/Area] in Serum, Plasma or Blood by Creatinine-based formula (CKD-EPI)	7535	7535	7535	7535	1	1
EHR1	48642-3	Glomerular filtration rate/1.73 sq M.predicted among non-blacks [Volume Rate/Area] in Serum, Plasma or Blood by Creatinine-based formula (MDRD)	4396842	3174130	4396842	4396813	0.722	1
EHR1	2339-0	Glucose [Mass/volume] in Blood	2791	2791	2791	2791	1	1
EHR1	2344-0	Glucose [Mass/volume] in Body fluid	113	112	113	113	0.991	1
EHR1	41653-7	Glucose [Mass/volume] in Capillary blood by Glucometer	14225	14221	14225	14223	1	1
EHR1	2342-4	Glucose [Mass/volume] in Cerebral spinal fluid	88	88	88	88	1	1
EHR1	2345-7	Glucose [Mass/volume] in Serum or Plasma	15568783	15568080	15568783	15568606	1	1
EHR1	2350-7	Glucose [Mass/volume] in Urine	108	108	221	221	1	1
EHR1	41652-9	Glucose [Mass/volume] in Venous blood	2425	2425	2425	2425	1	1
EHR1	27353-2	Glucose mean value [Mass/volume] in Blood Estimated from glycated hemoglobin	1578	1545	1578	1578	0.979	1
EHR1	53553-4	Glucose mean value [Moles/volume] in Blood Estimated from glycated hemoglobin	95	83	95	95	0.874	1
EHR1	5793-5	Granular casts [#/area] in Urine sediment by Microscopy low power field	3109	3088	3088	3088	0.993	1
EHR1	30394-1	Granulocytes [#/volume] in Blood	2331646	2119404	2331646	2330832	0.909	1
EHR1	20482-6	Granulocytes [#/volume] in Blood by Automated count	784220	769232	777793	777780	0.981	1
EHR1	51588-2	Granulocytes [#/volume] in Blood by Manual count	52425	3833	52425	45932	0.073	0.876
EHR1	30395-8	Granulocytes/100 leukocytes in Blood	4479569	4350582	4479569	4385519	0.971	0.979
EHR1	19023-1	Granulocytes/100 leukocytes in Blood by Automated count	2736823	2712146	2743250	2743234	0.991	1
EHR1	4542-7	Haptoglobin [Mass/volume] in Serum or Plasma	110446	110430	110446	110443	1	1
EHR1	8867-4	Heart rate	27608007	14524909	27608007	27597311	0.526	1
EHR1	20570-8	Hematocrit [Volume Fraction] of Blood	17057046	16868830	17057046	17056824	0.989	1
EHR1	4544-3	Hematocrit [Volume Fraction] of Blood by Automated count	5199983	5169186	5199983	5199974	0.994	1
EHR1	4548-4	Hemoglobin A1c/Hemoglobin.total in Blood	105836	96094	105764	105761	0.908	1
EHR1	17856-6	Hemoglobin A1c/Hemoglobin.total in Blood by HPLC	86	86	86	86	1	1
EHR1	42810-2	Hemoglobin [Entitic mass] in Reticulocytes	13710	13682	13710	13682	0.998	0.998
EHR1	71694-4	Hemoglobin [Entitic mass] in Reticulocytes by Automated count	87740	87670	87740	87690	0.999	0.999
EHR1	718-7	Hemoglobin [Mass/volume] in Blood	22239458	22198831	22239458	22239411	0.998	1
EHR1	20509-6	Hemoglobin [Mass/volume] in Blood by calculation	224	224	224	224	1	1
EHR1	30350-3	Hemoglobin [Mass/volume] in Venous blood	1	1	1	1	1	1
EHR1	5796-8	Hyaline casts [#/area] in Urine sediment by Microscopy low power field	13887	11493	14172	14172	0.828	1
EHR1	2458-8	IgA [Mass/volume] in Serum or Plasma	869406	868419	869405	869394	0.999	1
EHR1	2465-3	IgG [Mass/volume] in Serum or Plasma	932978	931883	932894	932884	0.999	1
EHR1	55433-7	Immature cells/100 leukocytes in Blood	1	1	1	1	1	1
EHR1	51584-1	Immature granulocytes [#/volume] in Blood	1478904	1475039	2317129	2317105	0.997	1
EHR1	53115-2	Immature granulocytes [#/volume] in Blood by Automated count	1974813	1843479	1892201	1890127	0.933	0.999
EHR1	38518-7	Immature granulocytes/100 leukocytes in Blood	2290271	2210746	2216173	2210746	0.965	0.998
EHR1	71695-1	Immature granulocytes/100 leukocytes in Blood by Automated count	1800011	1799167	1882623	1882596	1	1
EHR1	11050-2	Kappa light chains [Mass/volume] in Serum or Plasma	8669	3792	8669	8033	0.437	0.927
EHR1	36916-5	Kappa light chains.free [Mass/volume] in Serum	732712	539482	756142	746633	0.736	0.987
EHR1	48378-4	Kappa light chains.free/Lambda light chains.free [Mass Ratio] in Serum	463170	80879	439740	436349	0.175	0.992
EHR1	15189-4	Kappa light chains/Lambda light chains [Mass Ratio] in Serum	216416	20945	216416	215191	0.097	0.994
EHR1	49779-2	Ketones [Mass/volume] in Urine			12	12		1
EHR1	5797-6	Ketones [Mass/volume] in Urine by Test strip	481	317	2361	2361	0.659	1
EHR1	2532-0	Lactate dehydrogenase [Enzymatic activity/volume] in Serum or Plasma	3195014	2068049	3195014	3194696	0.647	1
EHR1	14804-9	Lactate dehydrogenase [Enzymatic activity/volume] in Serum or Plasma by Lactate to pyruvate reaction	580346	415805	580346	580307	0.716	1
EHR1	14805-6	Lactate dehydrogenase [Enzymatic activity/volume] in Serum or Plasma by Pyruvate to lactate reaction	80665	80503	80665	80665	0.998	1
EHR1	11051-0	Lambda light chains [Mass/volume] in Serum or Plasma	6243	206	6196	5486	0.033	0.885
EHR1	33944-0	Lambda light chains.free [Mass/volume] in Serum or Plasma	727711	536804	727707	721105	0.738	0.991
EHR1	27297-1	Leukocyte esterase [Units/volume] in Urine			471	471		1
EHR1	46702-7	Leukocytes [#/area] in Urine sediment by Automated count	1724	1401	5977	5870	0.813	0.982
EHR1	5821-4	Leukocytes [#/area] in Urine sediment by Microscopy high power field	79909	79620	84139	84134	0.996	1
EHR1	12227-5	Leukocytes [#/volume] corrected for nucleated erythrocytes in Blood	6		6	6		1
EHR1	26464-8	Leukocytes [#/volume] in Blood	15822905	15180119	15818668	15785654	0.959	0.998
EHR1	6690-2	Leukocytes [#/volume] in Blood by Automated count	6418441	5214375	6418425	6398586	0.812	0.997
EHR1	804-5	Leukocytes [#/volume] in Blood by Manual count	88	88	88	88	1	1
EHR1	30405-5	Leukocytes [#/volume] in Urine	910	876	11885	11885	0.963	1
EHR1	49748-7	Lipoprotein.alpha [Moles/volume] in Serum or Plasma	2	2	2	2	1	1
EHR1	54434-6	Lipoprotein.beta.subparticle [Moles/volume] in Serum or Plasma	12	12	12	12	1	1
EHR1	26474-7	Lymphocytes [#/volume] in Blood	14216959	12047567	14232821	14209777	0.847	0.998
EHR1	731-0	Lymphocytes [#/volume] in Blood by Automated count	6742186	6138945	6742187	6735913	0.911	0.999
EHR1	732-8	Lymphocytes [#/volume] in Blood by Manual count	144254	114976	144254	141272	0.797	0.979
EHR1	26478-8	Lymphocytes/100 leukocytes in Blood	13540525	13394275	13524663	13430176	0.989	0.993
EHR1	736-9	Lymphocytes/100 leukocytes in Blood by Automated count	7260424	7230604	7260423	7260407	0.996	1
EHR1	737-7	Lymphocytes/100 leukocytes in Blood by Manual count	480838	480831	480838	480831	1	1
EHR1	28539-5	MCH [Entitic mass]	16104403	15879131	15894301	15894029	0.986	1
EHR1	785-6	MCH [Entitic mass] by Automated count	4306294	4276713	4306055	4306041	0.993	1
EHR1	28540-3	MCHC [Mass/volume]	18594330	17171057	18804770	18248187	0.923	0.97
EHR1	786-4	MCHC [Mass/volume] by Automated count	4768079	4740676	4767980	4767980	0.994	1
EHR1	30428-7	MCV [Entitic volume]	16687785	16448057	16687785	16687720	0.986	1
EHR1	787-2	MCV [Entitic volume] by Automated count	5323079	5295171	5323079	5323079	0.995	1
EHR1	30433-7	Metamyelocytes [#/volume] in Blood	109400	26149	108630	65927	0.239	0.607
EHR1	739-3	Metamyelocytes [#/volume] in Blood by Manual count	69	10	69	59	0.145	0.855
EHR1	28541-1	Metamyelocytes/100 leukocytes in Blood	120686	120654	121456	121456	1	1
EHR1	740-1	Metamyelocytes/100 leukocytes in Blood by Manual count	17619	17619	17619	17619	1	1
EHR1	14957-5	Microalbumin [Mass/volume] in Urine	6321	2296	6321	6298	0.363	0.996
EHR1	53531-0	Microalbumin [Mass/volume] in Urine by Detection limit <= 1.0 mg/L	6803	6403	6803	6803	0.941	1
EHR1	14959-1	Microalbumin/Creatinine [Mass Ratio] in Urine	760	44	760	755	0.058	0.993
EHR1	26484-6	Monocytes [#/volume] in Blood	12156518	10891388	12156365	12149341	0.896	0.999
EHR1	742-7	Monocytes [#/volume] in Blood by Automated count	6516027	5917002	6516051	6512678	0.908	0.999
EHR1	743-5	Monocytes [#/volume] in Blood by Manual count	142524	116954	142526	141809	0.821	0.995
EHR1	26485-3	Monocytes/100 leukocytes in Blood	12034363	11906828	12034516	12034500	0.989	1
EHR1	5905-5	Monocytes/100 leukocytes in Blood by Automated count	7418174	7370906	7418150	7418129	0.994	1
EHR1	744-3	Monocytes/100 leukocytes in Blood by Manual count	440737	440365	440735	440729	0.999	1
EHR1	30446-9	Myelocytes [#/volume] in Blood	15359	3750	14809	13917	0.244	0.94
EHR1	748-4	Myelocytes [#/volume] in Blood by Manual count	49	6	49	41	0.122	0.837
EHR1	26498-6	Myelocytes/100 leukocytes in Blood	122012	121865	122562	122560	0.999	1
EHR1	749-2	Myelocytes/100 leukocytes in Blood by Manual count	13482	13482	13482	13482	1	1
EHR1	26499-4	Neutrophils [#/volume] in Blood	12269938	11089348	12270065	12265583	0.904	1
EHR1	751-8	Neutrophils [#/volume] in Blood by Automated count	4534427	4110646	4534425	4532126	0.907	0.999
EHR1	753-4	Neutrophils [#/volume] in Blood by Manual count	237318	170543	234262	180492	0.719	0.77
EHR1	26511-6	Neutrophils/100 leukocytes in Blood	9809155	9775236	9809028	9779860	0.997	0.997
EHR1	770-8	Neutrophils/100 leukocytes in Blood by Automated count	2638626	2636854	2638628	2638628	0.999	1
EHR1	23761-0	Neutrophils/100 leukocytes in Blood by Manual count	355	355	3411	3411	1	1
EHR1	30392-5	Nucleated erythrocytes [#/volume] in Blood	768840	758999	846684	845442	0.987	0.999
EHR1	771-6	Nucleated erythrocytes [#/volume] in Blood by Automated count	1438975	1436396	1438970	1438969	0.998	1
EHR1	772-4	Nucleated erythrocytes [#/volume] in Blood by Manual count	51163	49097	50352	50323	0.96	0.999
EHR1	19048-8	Nucleated erythrocytes/100 leukocytes [Ratio] in Blood	1638856	955366	1561012	1552782	0.583	0.995
EHR1	58413-6	Nucleated erythrocytes/100 leukocytes [Ratio] in Blood by Automated count	1487421	1192708	1487426	1485290	0.802	0.999
EHR1	18309-5	Nucleated erythrocytes/100 leukocytes [Ratio] in Blood by Manual count	3125	76	3936	3923	0.024	0.997
EHR1	2695-5	Osmolality of Urine	370	345	15127	370	0.932	0.024
EHR1	51585-8	Other cells [#/volume] in Blood by Manual count	3		3	2		0.667
EHR1	51586-6	Other cells/100 leukocytes in Blood by Manual count	17	17	17	17	1	1
EHR1	11556-8	Oxygen [Partial pressure] in Blood	20	20	20	20	1	1
EHR1	59408-5	Oxygen saturation in Arterial blood by Pulse oximetry	9398650	9204518	9398650	9398499	0.979	1
EHR1	20564-1	Oxygen saturation in Blood	2568991	2568991	2568991	2568991	1	1
EHR1	24103-4	Plasma cells [#/volume] in Blood by Manual count	5		5	5		1
EHR1	13047-6	Plasma cells/100 leukocytes in Blood	15	15	15	15	1	1
EHR1	32207-3	Platelet distribution width [Entitic volume] in Blood by Automated count	14721	14721	14721	14721	1	1
EHR1	28542-9	Platelet mean volume [Entitic volume] in Blood	12349983	12080656	12349984	12349793	0.978	1
EHR1	32623-1	Platelet mean volume [Entitic volume] in Blood by Automated count	4143981	4118705	4143981	4143955	0.994	1
EHR1	26515-7	Platelets [#/volume] in Blood	17129196	15023299	17129195	17124623	0.877	1
EHR1	777-3	Platelets [#/volume] in Blood by Automated count	5252895	5157301	5252895	5252410	0.982	1
EHR1	49497-1	Platelets [#/volume] in Blood by Estimate	18857	1006	18857	17354	0.053	0.92
EHR1	778-1	Platelets [#/volume] in Blood by Manual count	21695	20050	21695	21686	0.924	1
EHR1	71693-6	Platelets reticulated/100 platelets in Blood by Automated count	199937	199771	199937	199861	0.999	1
EHR1	31160-5	Polymorphonuclear cells/100 leukocytes in Blood by Manual count	1923	1923	1923	1923	1	1
EHR1	6298-4	Potassium [Moles/volume] in Blood	1772367	1432411	1772367	1769674	0.808	0.998
EHR1	2823-3	Potassium [Moles/volume] in Serum or Plasma	13976552	11806842	13976552	13957888	0.845	0.999
EHR1	2828-2	Potassium [Moles/volume] in Urine	47	21	47	44	0.447	0.936
EHR1	30465-9	Prolymphocytes/100 leukocytes in Blood	7	6	7	7	0.857	1
EHR1	6746-2	Prolymphocytes/100 leukocytes in Blood by Manual count	85	85	85	85	1	1
EHR1	26523-1	Promyelocytes [#/volume] in Blood	4863	2955	4855	4683	0.608	0.965
EHR1	781-5	Promyelocytes [#/volume] in Blood by Manual count			6	5		0.833
EHR1	26524-9	Promyelocytes/100 leukocytes in Blood	60530	60523	60538	60538	1	1
EHR1	783-1	Promyelocytes/100 leukocytes in Blood by Manual count	1929	1923	1923	1923	0.997	1
EHR1	10886-0	Prostate Specific Ag Free [Mass/volume] in Serum or Plasma	27099	20698	27103	27041	0.764	0.998
EHR1	12841-3	Prostate Specific Ag Free/Prostate specific Ag.total in Serum or Plasma	3876	3615	3872	3870	0.933	0.999
EHR1	2857-1	Prostate specific Ag [Mass/volume] in Serum or Plasma	620643	613197	620721	620712	0.988	1
EHR1	35741-8	Prostate specific Ag [Mass/volume] in Serum or Plasma by Detection limit <= 0.01 ng/mL	13759	13745	13759	13755	0.999	1
EHR1	83112-3	Prostate specific Ag [Mass/volume] in Serum or Plasma by Immunoassay	40188	39671	40188	40188	0.987	1
EHR1	2889-4	Protein [Mass/time] in 24 hour Urine	62631	43607	65862	64988	0.696	0.987
EHR1	21482-5	Protein [Mass/volume] in 24 hour Urine	14121	13726	15106	15106	0.972	1
EHR1	2885-2	Protein [Mass/volume] in Serum or Plasma	15560208	15556477	15560215	15559866	1	1
EHR1	50561-0	Protein [Mass/volume] in Urine by Automated test strip	59	59	63	63	1	1
EHR1	5804-0	Protein [Mass/volume] in Urine by Test strip	2550	2549	6959	6959	1	1
EHR1	35663-4	Protein [Mass/volume] in Urine collected for unspecified duration	4378	3729	4378	4373	0.852	0.999
EHR1	42482-0	Protein.monoclonal [Mass/time] in 24 hour Urine by Electrophoresis	8979	7267	8979	8960	0.809	0.998
EHR1	33358-3	Protein.monoclonal [Mass/volume] in Serum or Plasma by Electrophoresis	232561	232023	232191	232099	0.998	1
EHR1	13801-6	Protein/Creatinine [Mass Ratio] in 24 hour Urine	7531	3	7627	7168	0	0.94
EHR1	2890-2	Protein/Creatinine [Mass Ratio] in Urine	7436	21	8342	8169	0.003	0.979
EHR1	9279-1	Respiratory rate	9545006	7750691	9545006	9544140	0.812	1
EHR1	14196-0	Reticulocytes [#/volume] in Blood	257052	110589	271341	256212	0.43	0.944
EHR1	60474-4	Reticulocytes [#/volume] in Blood by Automated count	29956	535	30253	26628	0.018	0.88
EHR1	4679-7	Reticulocytes/100 erythrocytes in Blood	363362	329390	349073	332867	0.907	0.954
EHR1	17849-1	Reticulocytes/100 erythrocytes in Blood by Automated count	93667	93357	93370	93370	0.997	1
EHR1	31112-6	Reticulocytes/100 erythrocytes in Blood by Manual	353	352	353	353	0.997	1
EHR1	30451-9	Segmented neutrophils [#/volume] in Blood	914112	909905	914095	911382	0.995	0.997
EHR1	768-2	Segmented neutrophils [#/volume] in Blood by Manual count	4426	4426	5293	5293	1	1
EHR1	26505-8	Segmented neutrophils/100 leukocytes in Blood	1210292	1209642	1210309	1210309	0.999	1
EHR1	769-0	Segmented neutrophils/100 leukocytes in Blood by Manual count	327319	326446	326452	326446	0.997	1
EHR1	2947-0	Sodium [Moles/volume] in Blood	2324638	1755763	2324638	2315062	0.755	0.996
EHR1	2951-2	Sodium [Moles/volume] in Serum or Plasma	13392141	11213498	13392141	13358471	0.837	0.997
EHR1	2955-3	Sodium [Moles/volume] in Urine	325	312	325	325	0.96	1
EHR1	2965-2	Specific gravity of Urine	8627		8627	8401		0.974
EHR1	53326-5	Specific gravity of Urine by Automated test strip	1213		1213	1213		1
EHR1	50562-8	Specific gravity of Urine by Refractometry automated	2304		2304	2304		1
EHR1	5811-5	Specific gravity of Urine by Test strip	515613		500856	500576		0.999
EHR1	8480-6	Systolic blood pressure	27313291	8563401	27313291	27302246	0.314	1
EHR1	2991-8	Testosterone Free [Mass/volume] in Serum or Plasma	3683	3662	3683	3683	0.994	1
EHR1	15432-8	Testosterone Free/Testosterone.total in Serum or Plasma	100	100	116	116	1	1
EHR1	2986-8	Testosterone [Mass/volume] in Serum or Plasma	143317	139210	143301	142752	0.971	0.996
EHR1	83116-4	Testosterone [Mass/volume] in Serum or Plasma by Immunoassay	3567	3567	3567	3567	1	1
EHR1	2990-0	Testosterone.free+weakly bound [Mass/volume] in Serum or Plasma	115	115	115	115	1	1
EHR1	3016-3	Thyrotropin [Units/volume] in Serum or Plasma	1085350	800201	1085350	1081559	0.737	0.997
EHR1	11580-8	Thyrotropin [Units/volume] in Serum or Plasma by Detection limit <= 0.005 mIU/L	3430	3303	3430	3426	0.963	0.999
EHR1	3026-2	Thyroxine (T4) [Mass/volume] in Serum or Plasma	209530	171075	185022	184745	0.816	0.999
EHR1	3024-7	Thyroxine (T4) free [Mass/volume] in Serum or Plasma	263516	257643	288024	285665	0.978	0.992
EHR1	30089-7	Transitional cells [#/area] in Urine sediment by Microscopy high power field	47	47	47	47	1	1
EHR1	12228-3	Triglyceride [Mass/volume] in Body fluid	37	37	37	37	1	1
EHR1	2571-8	Triglyceride [Mass/volume] in Serum or Plasma	189870	189382	189870	189870	0.997	1
EHR1	3051-0	Triiodothyronine (T3) Free [Mass/volume] in Serum or Plasma	46032	44987	47644	46755	0.977	0.981
EHR1	3053-6	Triiodothyronine (T3) [Mass/volume] in Serum or Plasma	33709	27923	32097	31367	0.828	0.977
EHR1	21582-2	Tryptase [Mass/volume] in Serum or Plasma	621	177	722	708	0.285	0.981
EHR1	3084-1	Urate [Mass/volume] in Serum or Plasma	1591076	1591062	1591076	1591073	1	1
EHR1	3096-5	Urea nitrogen [Mass/time] in 24 hour Urine	2	1	2	2	0.5	1
EHR1	6299-2	Urea nitrogen [Mass/volume] in Blood	132	132	132	132	1	1
EHR1	3094-0	Urea nitrogen [Mass/volume] in Serum or Plasma	15765849	15740071	17377418	17376932	0.998	1
EHR1	3097-3	Urea nitrogen/Creatinine [Mass Ratio] in Serum or Plasma	5833915	1648003	4221533	4221361	0.282	1
EHR1	3107-0	Urobilinogen [Mass/volume] in Urine	242306	167327	167370	167334	0.691	1
EHR1	50563-6	Urobilinogen [Mass/volume] in Urine by Automated test strip	6	6	6	6	1	1
EHR1	20405-7	Urobilinogen [Mass/volume] in Urine by Test strip	6965	2517	8918	8918	0.361	1
EHR1	32727-0	Urobilinogen [Units/volume] in Urine	221	215	75168	75167	0.973	1
EHR1	19161-9	Urobilinogen [Units/volume] in Urine by Test strip	50423	18779	48470	48470	0.372	1
EHR1	26477-0	Variant lymphocytes [#/volume] in Blood	65	24	26	24	0.369	0.923
EHR1	734-4	Variant lymphocytes [#/volume] in Blood by Manual count	2807	21	243	228	0.007	0.938
EHR1	13046-8	Variant lymphocytes/100 leukocytes in Blood	62448	62335	62487	62444	0.998	0.999
EHR1	42250-1	Variant lymphocytes/100 leukocytes in Blood by Automated count	1342	1342	1342	1342	1	1
EHR1	735-1	Variant lymphocytes/100 leukocytes in Blood by Manual count	1150	1118	3836	3834	0.972	0.999
EHR1	33193-4	Viable cells/100 cells in Blood	355	13	355	285	0.037	0.803
EHR1	33194-2	Viable cells/100 cells in Specimen	4549	4546	4549	4548	0.999	1
EHR1	3167-4	Volume of 24 hour Urine	4539	2040	2122	2120	0.449	0.999
EHR1	28009-9	Volume of Urine	3	3	3	3	1	1
EHR1	3154-2	Weight of Specimen	1	1	3	3	1	1
EHR1	2756-5	pH of Urine	9793	554	9793	9791	0.057	1
EHR1	50560-2	pH of Urine by Automated test strip	1872		1872	1872		1
EHR1	5803-2	pH of Urine by Test strip	582126	24368	582126	581744	0.042	0.999
EHR2	30412-1	Abnormal lymphocytes [#/volume] in Blood	2	2	3	3	1	1
EHR2	29262-3	Abnormal lymphocytes [#/volume] in Blood by Manual count	1180	1180	1180	1180	1	1
EHR2	30413-9	Abnormal lymphocytes/100 leukocytes in Blood	1108	1107	1107	1107	0.999	1
EHR2	29261-5	Abnormal lymphocytes/100 leukocytes in Blood by Manual count	4462	4462	4462	4462	1	1
EHR2	1742-6	Alanine aminotransferase [Enzymatic activity/volume] in Serum or Plasma	21073879	16911300	21073879	21054597	0.802	0.999
EHR2	1744-2	Alanine aminotransferase [Enzymatic activity/volume] in Serum or Plasma by No addition of P-5'-P	5835315	5252890	5835315	5832060	0.9	0.999
EHR2	1743-4	Alanine aminotransferase [Enzymatic activity/volume] in Serum or Plasma by With P-5'-P	5281240	5086790	5281240	5280423	0.963	1
EHR2	1755-8	Albumin [Mass/time] in 24 hour Urine	266	13	266	196	0.049	0.737
EHR2	1751-7	Albumin [Mass/volume] in Serum or Plasma	27423345	25526032	27423345	27422320	0.931	1
EHR2	61151-7	Albumin [Mass/volume] in Serum or Plasma by Bromocresol green (BCG) dye binding method	4116024	4116024	4116024	4116024	1	1
EHR2	61152-5	Albumin [Mass/volume] in Serum or Plasma by Bromocresol purple (BCP) dye binding method	2287413	2287413	2287413	2287413	1	1
EHR2	2862-1	Albumin [Mass/volume] in Serum or Plasma by Electrophoresis	617737	600418	626450	625305	0.972	0.998
EHR2	1754-1	Albumin [Mass/volume] in Urine	173062	104042	173092	173020	0.601	1
EHR2	6942-7	Albumin [Mass/volume] in Urine by Electrophoresis	26245	18852	26245	18852	0.718	0.718
EHR2	9318-7	Albumin/Creatinine [Mass Ratio] in Urine	373105	11225	373105	363407	0.03	0.974
EHR2	1759-0	Albumin/Globulin [Mass Ratio] in Serum or Plasma	11416720	343784	11416720	11414877	0.03	1
EHR2	44429-9	Albumin/Globulin [Mass Ratio] in Serum or Plasma by Electrophoresis	53324		53324	53309		1
EHR2	13986-5	Albumin/Protein.total in 24 hour Urine by Electrophoresis	16570	16570	16570	16570	1	1
EHR2	13980-8	Albumin/Protein.total in Serum or Plasma by Electrophoresis	68675	59959	59962	59959	0.873	1
EHR2	13992-3	Albumin/Protein.total in Urine by Electrophoresis	18902	18902	18902	18902	1	1
EHR2	6768-6	Alkaline phosphatase [Enzymatic activity/volume] in Serum or Plasma	31978968	26426464	31978968	31965590	0.826	1
EHR2	13981-6	Alpha 2 globulin/Protein.total in Serum or Plasma by Electrophoresis	74455	61260	61265	61265	0.823	1
EHR2	42332-7	Alpha-1-Fetoprotein L3/Alpha-1-fetoprotein.total in Serum or Plasma	4470	4470	4470	4470	1	1
EHR2	1834-1	Alpha-1-Fetoprotein [Mass/volume] in Serum or Plasma	132123	125972	132161	132156	0.953	1
EHR2	83073-7	Alpha-1-Fetoprotein [Mass/volume] in Serum or Plasma by Immunoassay	1155	1042	1155	1155	0.902	1
EHR2	23811-3	Alpha-1-Fetoprotein [Multiple of the median] adjusted in Serum or Plasma	6765	960	6765	6763	0.142	1
EHR2	20450-3	Alpha-1-Fetoprotein [Multiple of the median] in Serum or Plasma	6992	162	6992	6991	0.023	1
EHR2	19176-7	Alpha-1-Fetoprotein [Units/volume] in Serum or Plasma	407	215	407	406	0.528	0.998
EHR2	53962-7	Alpha-1-fetoprotein.tumor marker [Mass/volume] in Serum or Plasma	142494	142406	142494	142410	0.999	0.999
EHR2	53961-9	Alpha-1-fetoprotein.tumor marker [Units/volume] in Serum or Plasma	34		34	34		1
EHR2	33037-3	Anion gap in Serum or Plasma	15563242	10259880	15563242	15550533	0.659	0.999
EHR2	1920-8	Aspartate aminotransferase [Enzymatic activity/volume] in Serum or Plasma	28966464	24200350	28966464	28940794	0.835	0.999
EHR2	30239-8	Aspartate aminotransferase [Enzymatic activity/volume] in Serum or Plasma by With P-5'-P	2639666	2634460	2639666	2639656	0.998	1
EHR2	5769-5	Bacteria [#/area] in Urine sediment by Microscopy high power field	102718	101418	102919	101623	0.987	0.987
EHR2	26507-4	Band form neutrophils [#/volume] in Blood	78211	67921	73451	72951	0.868	0.993
EHR2	30229-9	Band form neutrophils [#/volume] in Blood by Automated count	24474	24456	132174	132167	0.999	1
EHR2	763-3	Band form neutrophils [#/volume] in Blood by Manual count	297860	296034	296039	296034	0.994	1
EHR2	26508-2	Band form neutrophils/100 leukocytes in Blood	174923	174922	179683	179683	1	1
EHR2	35332-6	Band form neutrophils/100 leukocytes in Blood by Automated count	197111	89371	89411	89386	0.453	1
EHR2	764-1	Band form neutrophils/100 leukocytes in Blood by Manual count	1221221	1073213	1223042	1219013	0.879	0.997
EHR2	26444-0	Basophils [#/volume] in Blood	1275013	1236105	1316960	1316825	0.969	1
EHR2	704-7	Basophils [#/volume] in Blood by Automated count	31047539	25055765	30596452	30593051	0.807	1
EHR2	705-4	Basophils [#/volume] in Blood by Manual count	681967	539908	702400	701233	0.792	0.998
EHR2	32349-3	Basophils+Eosinophils+Monocytes [#/volume] in Blood	5485	5485	5485	5485	1	1
EHR2	32154-7	Basophils+Eosinophils+Monocytes [#/volume] in Blood by Automated count	81375	75088	75098	75098	0.923	1
EHR2	30180-4	Basophils/100 leukocytes in Blood	2082181	1978340	2040234	2020843	0.95	0.99
EHR2	706-2	Basophils/100 leukocytes in Blood by Automated count	29146756	27504763	29597843	29597751	0.944	1
EHR2	707-0	Basophils/100 leukocytes in Blood by Manual count	1190819	1167366	1170386	1169740	0.98	0.999
EHR2	1952-1	Beta-2-Microglobulin [Mass/volume] in Serum or Plasma	128014	112558	128017	125679	0.879	0.982
EHR2	1960-4	Bicarbonate [Moles/volume] in Arterial blood	1769231	1495367	1769231	1762734	0.845	0.996
EHR2	1959-6	Bicarbonate [Moles/volume] in Blood	205116	141259	205116	203805	0.689	0.994
EHR2	1963-8	Bicarbonate [Moles/volume] in Serum or Plasma	62377	62377	62377	62377	1	1
EHR2	15152-2	Bilirubin.conjugated [Mass/volume] in Serum or Plasma	361252	355883	361252	356638	0.985	0.987
EHR2	1968-7	Bilirubin.direct [Mass/volume] in Serum or Plasma	2353813	2246633	2353813	2337272	0.954	0.993
EHR2	1971-1	Bilirubin.indirect [Mass/volume] in Serum or Plasma	312992	308202	312992	312836	0.985	1
EHR2	42719-5	Bilirubin.total [Mass/volume] in Blood	12565	12565	12565	12565	1	1
EHR2	1975-2	Bilirubin.total [Mass/volume] in Serum or Plasma	32513633	30739559	32513633	32500601	0.945	1
EHR2	1978-6	Bilirubin.total [Mass/volume] in Urine	7574	7574	9458	9458	1	1
EHR2	30376-8	Blasts [#/volume] in Blood	9291	7369	9115	9088	0.793	0.997
EHR2	708-8	Blasts [#/volume] in Blood by Manual count	82208	81771	82117	82115	0.995	1
EHR2	11150-0	Blasts/100 cells in Bone marrow	11816	11816	11816	11816	1	1
EHR2	26446-5	Blasts/100 leukocytes in Blood	67030	67030	67206	67206	1	1
EHR2	709-6	Blasts/100 leukocytes in Blood by Manual count	206822	199021	206925	206925	0.962	1
EHR2	8302-2	Body height	42333070		42333070	41601024		0.983
EHR2	39156-5	Body mass index (BMI) [Ratio]	154056252		154056252	153595551		0.997
EHR2	8310-5	Body temperature	188092173	5180813	188092173	187591042	0.028	0.997
EHR2	29463-7	Body weight	200317461	1243173	200317461	198788408	0.006	0.992
EHR2	8107-5	CD10 cells/100 cells in Blood	132	132	132	132	1	1
EHR2	8111-7	CD14 cells/100 cells in Blood	5	5	50	50	1	1
EHR2	8115-8	CD16 cells/100 cells in Blood	98	98	98	98	1	1
EHR2	20402-4	CD16+CD56+ cells [#/volume] in Blood	2634	728	2634	2526	0.276	0.959
EHR2	18267-5	CD16+CD56+ cells/100 cells in Blood	2185	2185	2185	2185	1	1
EHR2	8118-2	CD2 cells/100 cells in Blood	318	318	318	318	1	1
EHR2	8119-0	CD20 cells/100 cells in Blood	1094	842	1094	906	0.77	0.828
EHR2	89355-2	CD21- cells/100 CD19 cells in Blood	216	216	216	216	1	1
EHR2	14017-8	CD22 cells/100 cells in Blood	47	47	47	47	1	1
EHR2	8122-4	CD3 cells [#/volume] in Blood	55112	24504	55112	53738	0.445	0.975
EHR2	8124-0	CD3 cells/100 cells in Blood	51467	46458	51467	50173	0.903	0.975
EHR2	90304-7	CD3 cells/100 lymphocytes in Blood	3730	3730	3730	3730	1	1
EHR2	24467-3	CD3+CD4+ (T4 helper) cells [#/volume] in Blood	78930	25431	78992	78422	0.322	0.993
EHR2	32515-9	CD3+CD4+ (T4 helper) cells [#/volume] in Specimen	21003	17932	20843	20785	0.854	0.997
EHR2	8123-2	CD3+CD4+ (T4 helper) cells/100 cells in Blood	94485	85837	94423	93129	0.908	0.986
EHR2	54218-3	CD3+CD4+ (T4 helper) cells/CD3+CD8+ (T8 suppressor cells) cells [# Ratio] in Blood	29742	3208	29742	29066	0.108	0.977
EHR2	14135-8	CD3+CD8+ (T8 suppressor) cells [#/volume] in Blood	51689	21182	51689	51364	0.41	0.994
EHR2	8101-8	CD3+CD8+ (T8 suppressor) cells/100 cells in Blood	33922	28648	33922	32614	0.845	0.961
EHR2	8112-5	CD3-CD16+CD56+ (Natural killer) cells/100 cells in Blood	2776	1805	2705	2321	0.65	0.858
EHR2	14136-6	CD34 cells [#/volume] in Blood	2207		2207	2179		0.987
EHR2	8126-5	CD38 cells/100 cells in Blood	70	70	70	70	1	1
EHR2	13336-3	CD4+CD45RA+ cells/100 cells in Blood	1	1	1	1	1	1
EHR2	34475-4	CD4+CD45RO+ cells [#/volume] in Blood	92		92	58		0.63
EHR2	8130-7	CD45 (Lymphs) cells/100 cells in Blood	219	219	219	219	1	1
EHR2	89360-2	CD45RA cells/100 CD4 cells in Blood	400	400	400	400	1	1
EHR2	8132-3	CD5 cells/100 cells in Blood	212	212	212	212	1	1
EHR2	8131-5	CD5+CD19+ cells/100 cells in Blood	150	99	150	129	0.66	0.86
EHR2	14113-5	CD56 cells [#/volume] in Blood	846	187	846	799	0.221	0.944
EHR2	8135-6	CD7 cells/100 cells in Blood	100	100	100	100	1	1
EHR2	82744-4	CD8+CD45RA+ cells/100 CD8 cells in Blood	200	200	200	200	1	1
EHR2	46099-8	Calcium [Mass/volume] corrected for albumin in Serum or Plasma	413682	413682	413682	413682	1	1
EHR2	17861-6	Calcium [Mass/volume] in Serum or Plasma	46200479	42848306	46200479	46189294	0.927	1
EHR2	17862-4	Calcium [Mass/volume] in Urine	35057	32882	33473	33473	0.938	1
EHR2	57333-7	Calcium.ionized [Mass/volume] adjusted to pH 7.4 in Serum or Plasma by Ion-selective membrane electrode (ISE)	431	126	520	520	0.292	1
EHR2	17863-2	Calcium.ionized [Mass/volume] in Serum or Plasma	624377	67372	71513	71394	0.108	0.998
EHR2	1995-0	Calcium.ionized [Moles/volume] in Serum or Plasma	45604	42998	598468	598468	0.943	1
EHR2	9321-1	Calcium/Creatinine [Mass Ratio] in Urine	6514		6513	6365		0.977
EHR2	10334-1	Cancer Ag 125 [Units/volume] in Serum or Plasma	320529	318925	347287	347262	0.995	1
EHR2	83082-8	Cancer Ag 125 [Units/volume] in Serum or Plasma by Immunoassay	4200	4200	4200	4200	1	1
EHR2	6875-9	Cancer Ag 15-3 [Units/volume] in Serum or Plasma	186388	184770	186487	186344	0.991	0.999
EHR2	50781-4	Cancer Ag 19-9 [Units/volume] in Peritoneal fluid	7	5	7	7	0.714	1
EHR2	24108-3	Cancer Ag 19-9 [Units/volume] in Serum or Plasma	194266	185896	194266	194146	0.957	0.999
EHR2	83084-4	Cancer Ag 19-9 [Units/volume] in Serum or Plasma by Immunoassay	33010	32447	33010	33004	0.983	1
EHR2	17842-6	Cancer Ag 27-29 [Units/volume] in Serum or Plasma	185215	182120	185215	185204	0.983	1
EHR2	11557-6	Carbon dioxide [Partial pressure] in Blood	48031	48012	48031	48012	1	1
EHR2	2028-9	Carbon dioxide, total [Moles/volume] in Serum or Plasma	47433241	38674776	47433241	47344275	0.815	0.998
EHR2	2039-6	Carcinoembryonic Ag [Mass/volume] in Serum or Plasma	709242	701259	708779	708779	0.989	1
EHR2	83085-1	Carcinoembryonic Ag [Mass/volume] in Serum or Plasma by Immunoassay	2588	2588	2588	2588	1	1
EHR2	9842-6	Casts [#/area] in Urine sediment by Microscopy low power field	76462	676	125824	125824	0.009	1
EHR2	29593-1	Cells.Ki-67 nuclear Ag/100 cells in Tissue by Immune stain	1263	1263	1263	1263	1	1
EHR2	14228-1	Cells.estrogen receptor/100 cells in Tissue by Immune stain	1766	1766	1766	1766	1	1
EHR2	2069-3	Chloride [Moles/volume] in Blood	323863	314095	323863	323107	0.97	0.998
EHR2	2075-0	Chloride [Moles/volume] in Serum or Plasma	50521214	41045993	50521214	50302286	0.812	0.996
EHR2	2078-4	Chloride [Moles/volume] in Urine	64142	58342	64142	64013	0.91	0.998
EHR2	12183-0	Cholesterol [Mass/volume] in Body fluid	6631	6572	6631	6582	0.991	0.993
EHR2	9618-0	Cholesterol [Mass/volume] in Pleural fluid	2813	2282	2813	2607	0.811	0.927
EHR2	2093-3	Cholesterol [Mass/volume] in Serum or Plasma	7236439	6891817	7410213	7410137	0.952	1
EHR2	2085-9	Cholesterol in HDL [Mass/volume] in Serum or Plasma	7273904	6929090	7273903	7273621	0.953	1
EHR2	2095-8	Cholesterol in HDL/Cholesterol.total [Mass Ratio] in Serum or Plasma	171516		171516	514		0.003
EHR2	2089-1	Cholesterol in LDL [Mass/volume] in Serum or Plasma	108742	106043	120621	120619	0.975	1
EHR2	18262-6	Cholesterol in LDL [Mass/volume] in Serum or Plasma by Direct assay	588350	587311	588350	588346	0.998	1
EHR2	49132-4	Cholesterol in LDL [Mass/volume] in Serum or Plasma by Electrophoresis	741	741	741	741	1	1
EHR2	13457-7	Cholesterol in LDL [Mass/volume] in Serum or Plasma by calculation	6308156	5967929	6308156	6307385	0.946	1
EHR2	11054-4	Cholesterol in LDL/Cholesterol in HDL [Mass Ratio] in Serum or Plasma	1152169	211660	1152169	1150038	0.184	0.998
EHR2	2091-7	Cholesterol in VLDL [Mass/volume] in Serum or Plasma	429903	427978	429903	429903	0.996	1
EHR2	13458-5	Cholesterol in VLDL [Mass/volume] in Serum or Plasma by calculation	2290991	2285905	2290991	2290988	0.998	1
EHR2	43396-1	Cholesterol non HDL [Mass/volume] in Serum or Plasma	1805611	1753908	1805611	1805300	0.971	1
EHR2	9830-1	Cholesterol.total/Cholesterol in HDL [Mass Ratio] in Serum or Plasma	3818991	917066	3645217	3633465	0.24	0.997
EHR2	3193-0	Coagulation factor V activity actual/normal in Platelet poor plasma by Coagulation assay	12800	12360	12800	12798	0.966	1
EHR2	3209-4	Coagulation factor VIII activity actual/normal in Platelet poor plasma by Coagulation assay	43518	31318	43518	43353	0.72	0.996
EHR2	13362-9	Collection duration of Urine	68594	67018	77459	77408	0.977	0.999
EHR2	2162-6	Creatinine [Mass/time] in 24 hour Urine	61086	9524	68847	56621	0.156	0.822
EHR2	20624-3	Creatinine [Mass/volume] in 24 hour Urine	46010	36724	38250	36895	0.798	0.965
EHR2	38483-4	Creatinine [Mass/volume] in Blood	2070608	2050735	2070608	2070601	0.99	1
EHR2	2160-0	Creatinine [Mass/volume] in Serum or Plasma	50043409	46299247	49483876	49483798	0.925	1
EHR2	2161-8	Creatinine [Mass/volume] in Urine	2422165	2309584	2422162	2422144	0.954	1
EHR2	33558-8	Creatinine renal clearance in Urine and Serum or Plasma collected for unspecified duration	591	521	567	522	0.882	0.921
EHR2	35593-3	Creatinine renal clearance/1.73 sq M in Urine and Serum or Plasma collected for unspecified duration	8		31	31		1
EHR2	19225-2	Deoxyhemoglobin/Hemoglobin.total in Arterial blood	29942	3977	29942	29200	0.133	0.975
EHR2	4536-9	Deoxyhemoglobin/Hemoglobin.total in Blood	14117	14117	14117	14117	1	1
EHR2	19227-8	Deoxyhemoglobin/Hemoglobin.total in Venous blood	179738	151993	179738	179728	0.846	1
EHR2	8462-4	Diastolic blood pressure	133633272	133146905	133633272	133629050	0.996	1
EHR2	5785-1	Eosinophils [#/area] in Urine sediment by Microscopy high power field	442		442	21		0.048
EHR2	26449-9	Eosinophils [#/volume] in Blood	2282418	1614321	2080480	2080084	0.707	1
EHR2	711-2	Eosinophils [#/volume] in Blood by Automated count	29234290	24223469	29230601	29224696	0.829	1
EHR2	712-0	Eosinophils [#/volume] in Blood by Manual count	1874680	1732342	1905359	1903629	0.924	0.999
EHR2	26450-7	Eosinophils/100 leukocytes in Blood	2932045	2837563	3133983	3133318	0.968	1
EHR2	713-8	Eosinophils/100 leukocytes in Blood by Automated count	29598976	27908973	29602665	29473099	0.943	0.996
EHR2	714-6	Eosinophils/100 leukocytes in Blood by Manual count	1245227	1210596	1214548	1213855	0.972	0.999
EHR2	12210-1	Eosinophils/100 leukocytes in Urine sediment by Manual count	1828	1716	1834	1742	0.939	0.95
EHR2	5787-7	Epithelial cells [#/area] in Urine sediment by Microscopy high power field	209040	196007	210702	210590	0.938	0.999
EHR2	26052-1	Epithelial cells.renal [#/area] in Urine sediment by Microscopy high power field	13780	11930	12983	12917	0.866	0.995
EHR2	11277-1	Epithelial cells.squamous [#/area] in Urine sediment by Microscopy high power field	834341	828350	835643	834315	0.993	0.998
EHR2	45390-2	Epithelial cells.squamous [#/area] in Urine sediment by Microscopy low power field	15131	8903	15445	15435	0.588	0.999
EHR2	30384-2	Erythrocyte distribution width [Entitic volume]	347212	177728	177728	177728	0.512	1
EHR2	21000-5	Erythrocyte distribution width [Entitic volume] by Automated count	13252179	9922651	10808309	10808282	0.749	1
EHR2	30385-9	Erythrocyte distribution width [Ratio]	52826	52826	222310	222310	1	1
EHR2	788-0	Erythrocyte distribution width [Ratio] by Automated count	43221925	39432311	45665795	45663540	0.912	1
EHR2	30341-2	Erythrocyte sedimentation rate	724395	723860	724395	724369	0.999	1
EHR2	4537-7	Erythrocyte sedimentation rate by Westergren method	824062	722876	824062	818846	0.877	0.994
EHR2	13945-1	Erythrocytes [#/area] in Urine sediment by Microscopy high power field	2505441	1818615	3042557	3039185	0.726	0.999
EHR2	26453-1	Erythrocytes [#/volume] in Blood	705530	705527	705530	705530	1	1
EHR2	789-8	Erythrocytes [#/volume] in Blood by Automated count	47251666	39370193	47251666	47250750	0.833	1
EHR2	15061-5	Erythropoietin (EPO) [Units/volume] in Serum or Plasma	66805	54650	66805	66559	0.818	0.996
EHR2	1558-6	Fasting glucose [Mass/volume] in Serum or Plasma	575367	574730	575367	575367	0.999	1
EHR2	2336-6	Globulin [Mass/volume] in Serum	3694382	3694357	3694382	3694382	1	1
EHR2	10834-0	Globulin [Mass/volume] in Serum by calculation	3659385	3658674	3659385	3659385	1	1
EHR2	33914-3	Glomerular filtration rate/1.73 sq M.predicted [Volume Rate/Area] in Serum or Plasma by Creatinine-based formula (MDRD)	19262187	16791813	19262187	19261271	0.872	1
EHR2	69405-9	Glomerular filtration rate/1.73 sq M.predicted [Volume Rate/Area] in Serum, Plasma or Blood	2400516	965617	2400516	2400371	0.402	1
EHR2	62238-1	Glomerular filtration rate/1.73 sq M.predicted [Volume Rate/Area] in Serum, Plasma or Blood by Creatinine-based formula (CKD-EPI)	7998472	4281446	7998472	7996503	0.535	1
EHR2	77147-7	Glomerular filtration rate/1.73 sq M.predicted [Volume Rate/Area] in Serum, Plasma or Blood by Creatinine-based formula (MDRD)	352952	352910	352952	352952	1	1
EHR2	50210-4	Glomerular filtration rate/1.73 sq M.predicted [Volume Rate/Area] in Serum, Plasma or Blood by Cystatin C-based formula	9514	8255	9514	9511	0.868	1
EHR2	88293-6	Glomerular filtration rate/1.73 sq M.predicted among blacks [Volume Rate/Area] in Serum, Plasma or Blood by Creatinine-based formula (CKD-EPI)	2059805	899633	2059805	2059693	0.437	1
EHR2	48643-1	Glomerular filtration rate/1.73 sq M.predicted among blacks [Volume Rate/Area] in Serum, Plasma or Blood by Creatinine-based formula (MDRD)	8170429	5139753	8170429	8169828	0.629	1
EHR2	50044-7	Glomerular filtration rate/1.73 sq M.predicted among females [Volume Rate/Area] in Serum, Plasma or Blood by Creatinine-based formula (MDRD)	789432	789432	789432	789432	1	1
EHR2	88294-4	Glomerular filtration rate/1.73 sq M.predicted among non-blacks [Volume Rate/Area] in Serum, Plasma or Blood by Creatinine-based formula (CKD-EPI)	2153884	983475	2153884	2153663	0.457	1
EHR2	48642-3	Glomerular filtration rate/1.73 sq M.predicted among non-blacks [Volume Rate/Area] in Serum, Plasma or Blood by Creatinine-based formula (MDRD)	7420064	3273561	7420064	7418084	0.441	1
EHR2	41651-1	Glucose [Mass/volume] in Arterial blood	531941	524806	524806	524806	0.987	1
EHR2	2339-0	Glucose [Mass/volume] in Blood	13809552	9764884	13809552	13755678	0.707	0.996
EHR2	2341-6	Glucose [Mass/volume] in Blood by Test strip manual	69580	69580	69580	69580	1	1
EHR2	2344-0	Glucose [Mass/volume] in Body fluid	78450	67339	78450	78393	0.858	0.999
EHR2	32016-8	Glucose [Mass/volume] in Capillary blood	2629814	2629814	2629814	2629814	1	1
EHR2	41653-7	Glucose [Mass/volume] in Capillary blood by Glucometer	6298493	6298143	6298493	6298449	1	1
EHR2	2342-4	Glucose [Mass/volume] in Cerebral spinal fluid	73792	69454	73792	73791	0.941	1
EHR2	2345-7	Glucose [Mass/volume] in Serum or Plasma	47037639	43944200	47037750	47016570	0.934	1
EHR2	2350-7	Glucose [Mass/volume] in Urine	24590	19138	56791	56752	0.778	0.999
EHR2	41652-9	Glucose [Mass/volume] in Venous blood	139577	117236	139577	139366	0.84	0.998
EHR2	27353-2	Glucose mean value [Mass/volume] in Blood Estimated from glycated hemoglobin	3307083	3191153	3334573	3334484	0.965	1
EHR2	53553-4	Glucose mean value [Moles/volume] in Blood Estimated from glycated hemoglobin	193214	137837	165724	165395	0.713	0.998
EHR2	5793-5	Granular casts [#/area] in Urine sediment by Microscopy low power field	26119	25106	26119	26118	0.961	1
EHR2	30394-1	Granulocytes [#/volume] in Blood	21352	4705	4706	4706	0.22	1
EHR2	20482-6	Granulocytes [#/volume] in Blood by Automated count	51670	51181	51670	51669	0.991	1
EHR2	51588-2	Granulocytes [#/volume] in Blood by Manual count	16	16	16	16	1	1
EHR2	30395-8	Granulocytes/100 leukocytes in Blood	474	474	17120	17120	1	1
EHR2	19023-1	Granulocytes/100 leukocytes in Blood by Automated count	49999	49999	49999	49999	1	1
EHR2	31113-4	HLA-DR+ cells/100 cells in Blood	101	101	101	101	1	1
EHR2	4542-7	Haptoglobin [Mass/volume] in Serum or Plasma	258566	250961	258566	258003	0.971	0.998
EHR2	8867-4	Heart rate	254499372	254223614	254499372	254499323	0.999	1
EHR2	20570-8	Hematocrit [Volume Fraction] of Blood	2150129	2121200	2150129	2149934	0.987	1
EHR2	4544-3	Hematocrit [Volume Fraction] of Blood by Automated count	48192758	45104732	48192758	48190170	0.936	1
EHR2	4548-4	Hemoglobin A1c/Hemoglobin.total in Blood	4739228	4307846	4745709	4745596	0.909	1
EHR2	17856-6	Hemoglobin A1c/Hemoglobin.total in Blood by HPLC	1172586	990718	1172586	1172304	0.845	1
EHR2	42810-2	Hemoglobin [Entitic mass] in Reticulocytes	32091	32091	32091	32091	1	1
EHR2	71694-4	Hemoglobin [Entitic mass] in Reticulocytes by Automated count	307977	307977	307977	307977	1	1
EHR2	30313-1	Hemoglobin [Mass/volume] in Arterial blood	512326	512326	512326	512326	1	1
EHR2	718-7	Hemoglobin [Mass/volume] in Blood	50930312	47814355	50930312	50911108	0.939	1
EHR2	20509-6	Hemoglobin [Mass/volume] in Blood by calculation	446130	382522	446130	446080	0.857	1
EHR2	30352-9	Hemoglobin [Mass/volume] in Capillary blood	27686	16696	27686	27670	0.603	0.999
EHR2	30351-1	Hemoglobin [Mass/volume] in Mixed venous blood	2301	2301	2301	2301	1	1
EHR2	30350-3	Hemoglobin [Mass/volume] in Venous blood	90402	90402	90402	90402	1	1
EHR2	5796-8	Hyaline casts [#/area] in Urine sediment by Microscopy low power field	445910	357494	896966	896956	0.802	1
EHR2	2458-8	IgA [Mass/volume] in Serum or Plasma	772183	755734	772183	772127	0.979	1
EHR2	2465-3	IgG [Mass/volume] in Serum or Plasma	811316	794369	811323	811191	0.979	1
EHR2	55433-7	Immature cells/100 leukocytes in Blood	2244	2244	2244	2244	1	1
EHR2	51584-1	Immature granulocytes [#/volume] in Blood	1011472	985146	985224	985166	0.974	1
EHR2	53115-2	Immature granulocytes [#/volume] in Blood by Automated count	13495767	10483782	13985185	13981520	0.777	1
EHR2	38518-7	Immature granulocytes/100 leukocytes in Blood	2830002	2829983	2856250	2856250	1	1
EHR2	71695-1	Immature granulocytes/100 leukocytes in Blood by Automated count	14315925	13271714	14896155	14895562	0.927	1
EHR2	11050-2	Kappa light chains [Mass/volume] in Serum or Plasma	76550	409	76550	73382	0.005	0.959
EHR2	36916-5	Kappa light chains.free [Mass/volume] in Serum	498433	339672	499831	493054	0.681	0.986
EHR2	48378-4	Kappa light chains.free/Lambda light chains.free [Mass Ratio] in Serum	316607	158	315209	313033	0	0.993
EHR2	15189-4	Kappa light chains/Lambda light chains [Mass Ratio] in Serum	109895	41072	109895	109512	0.374	0.997
EHR2	49779-2	Ketones [Mass/volume] in Urine	5914	338	9316	9316	0.057	1
EHR2	5797-6	Ketones [Mass/volume] in Urine by Test strip	140494	74433	207674	207674	0.53	1
EHR2	2532-0	Lactate dehydrogenase [Enzymatic activity/volume] in Serum or Plasma	1078781	826213	1078781	1038535	0.766	0.963
EHR2	14804-9	Lactate dehydrogenase [Enzymatic activity/volume] in Serum or Plasma by Lactate to pyruvate reaction	1335748	1275113	1335748	1335674	0.955	1
EHR2	14805-6	Lactate dehydrogenase [Enzymatic activity/volume] in Serum or Plasma by Pyruvate to lactate reaction	291280	206056	291280	290468	0.707	0.997
EHR2	11051-0	Lambda light chains [Mass/volume] in Serum or Plasma	120117	8	120117	114868	0	0.956
EHR2	33944-0	Lambda light chains.free [Mass/volume] in Serum or Plasma	455612	340443	455612	452522	0.747	0.993
EHR2	46420-6	Leukocyte clumps [#/area] in Urine sediment by Microscopy high power field			5256	5256		1
EHR2	27297-1	Leukocyte esterase [Units/volume] in Urine			101308	101308		1
EHR2	46702-7	Leukocytes [#/area] in Urine sediment by Automated count	1173629	1169685	1173629	1169917	0.997	0.997
EHR2	5821-4	Leukocytes [#/area] in Urine sediment by Microscopy high power field	2550190	1862965	2909162	2908922	0.731	1
EHR2	12227-5	Leukocytes [#/volume] corrected for nucleated erythrocytes in Blood	2803206	2788452	2803206	2802928	0.995	1
EHR2	26464-8	Leukocytes [#/volume] in Blood	1493624	1488563	1493624	1493362	0.997	1
EHR2	6690-2	Leukocytes [#/volume] in Blood by Automated count	40224219	31402651	40224215	40135686	0.781	0.998
EHR2	804-5	Leukocytes [#/volume] in Blood by Manual count	6038	23	6038	270	0.004	0.045
EHR2	30405-5	Leukocytes [#/volume] in Urine	100498	161	1338	1328	0.002	0.993
EHR2	49748-7	Lipoprotein.alpha [Moles/volume] in Serum or Plasma	19135	19128	19135	19135	1	1
EHR2	54434-6	Lipoprotein.beta.subparticle [Moles/volume] in Serum or Plasma	43892	28617	28627	28627	0.652	1
EHR2	26474-7	Lymphocytes [#/volume] in Blood	2872072	2798040	2860848	2857515	0.974	0.999
EHR2	731-0	Lymphocytes [#/volume] in Blood by Automated count	31155718	24762988	30256751	30245634	0.795	1
EHR2	732-8	Lymphocytes [#/volume] in Blood by Manual count	1638154	1484639	1643580	1639814	0.906	0.998
EHR2	11108-8	Lymphocytes/100 cells in Bone marrow by Manual count	24	24	24	24	1	1
EHR2	26478-8	Lymphocytes/100 leukocytes in Blood	3554907	3373654	3566131	3566124	0.949	1
EHR2	736-9	Lymphocytes/100 leukocytes in Blood by Automated count	29709791	28169250	30608758	30608743	0.948	1
EHR2	737-7	Lymphocytes/100 leukocytes in Blood by Manual count	2293611	2281709	2288185	2288059	0.995	1
EHR2	28539-5	MCH [Entitic mass]	525087	525084	525087	525087	1	1
EHR2	785-6	MCH [Entitic mass] by Automated count	47385454	43632228	47385454	47384659	0.921	1
EHR2	28540-3	MCHC [Mass/volume]	525638	525637	525638	525638	1	1
EHR2	786-4	MCHC [Mass/volume] by Automated count	47114503	42488749	47114503	47114497	0.902	1
EHR2	30428-7	MCV [Entitic volume]	525221	525218	525221	525221	1	1
EHR2	787-2	MCV [Entitic volume] by Automated count	48589901	45684970	48589901	48589849	0.94	1
EHR2	30433-7	Metamyelocytes [#/volume] in Blood	55704	51441	54615	54446	0.923	0.997
EHR2	739-3	Metamyelocytes [#/volume] in Blood by Manual count	275739	254903	262151	261903	0.924	0.999
EHR2	28541-1	Metamyelocytes/100 leukocytes in Blood	169234	169233	170323	170323	1	1
EHR2	740-1	Metamyelocytes/100 leukocytes in Blood by Manual count	734337	676609	747925	746891	0.921	0.999
EHR2	14957-5	Microalbumin [Mass/volume] in Urine	1039290	475321	1039567	1035287	0.457	0.996
EHR2	53531-0	Microalbumin [Mass/volume] in Urine by Detection limit <= 1.0 mg/L	134612	12034	134612	134237	0.089	0.997
EHR2	14959-1	Microalbumin/Creatinine [Mass Ratio] in Urine	589569	295800	589292	587420	0.502	0.997
EHR2	26484-6	Monocytes [#/volume] in Blood	2302643	1470878	1479193	1478645	0.639	1
EHR2	742-7	Monocytes [#/volume] in Blood by Automated count	31473399	25957647	31495696	31488927	0.825	1
EHR2	743-5	Monocytes [#/volume] in Blood by Manual count	1523510	1376613	1520757	1517782	0.904	0.998
EHR2	26485-3	Monocytes/100 leukocytes in Blood	2336063	2096472	3159513	3099233	0.897	0.981
EHR2	5905-5	Monocytes/100 leukocytes in Blood by Automated count	29977788	28437163	29955491	29955252	0.949	1
EHR2	744-3	Monocytes/100 leukocytes in Blood by Manual count	2381835	2375760	2384588	2384576	0.997	1
EHR2	30446-9	Myelocytes [#/volume] in Blood	47829	41256	45027	44902	0.863	0.997
EHR2	748-4	Myelocytes [#/volume] in Blood by Manual count	236726	216361	222203	222097	0.914	1
EHR2	26498-6	Myelocytes/100 leukocytes in Blood	189268	189267	192070	192070	1	1
EHR2	749-2	Myelocytes/100 leukocytes in Blood by Manual count	520697	471693	535220	534998	0.906	1
EHR2	26499-4	Neutrophils [#/volume] in Blood	2244238	1811974	2229880	2226542	0.807	0.999
EHR2	751-8	Neutrophils [#/volume] in Blood by Automated count	30929533	25183315	32719699	32704566	0.814	1
EHR2	753-4	Neutrophils [#/volume] in Blood by Manual count	811576	722769	844993	841755	0.891	0.996
EHR2	26511-6	Neutrophils/100 leukocytes in Blood	1796316	1613315	1810674	1810674	0.898	1
EHR2	770-8	Neutrophils/100 leukocytes in Blood by Automated count	30892645	27584996	29102479	29100911	0.893	1
EHR2	23761-0	Neutrophils/100 leukocytes in Blood by Manual count	1807486	1771439	1774069	1773876	0.98	1
EHR2	30392-5	Nucleated erythrocytes [#/volume] in Blood	529648	519245	521325	521021	0.98	0.999
EHR2	771-6	Nucleated erythrocytes [#/volume] in Blood by Automated count	4399694	3900598	4354366	4350492	0.887	0.999
EHR2	772-4	Nucleated erythrocytes [#/volume] in Blood by Manual count	11172	3803	10939	10899	0.34	0.996
EHR2	19048-8	Nucleated erythrocytes/100 leukocytes [Ratio] in Blood	2559019	82701	2573361	2513515	0.032	0.977
EHR2	58413-6	Nucleated erythrocytes/100 leukocytes [Ratio] in Blood by Automated count	16487895	4004170	16539850	16359960	0.243	0.989
EHR2	18309-5	Nucleated erythrocytes/100 leukocytes [Ratio] in Blood by Manual count	1404486	7195	1404719	1404420	0.005	1
EHR2	2695-5	Osmolality of Urine	207701	181630	207701	207697	0.874	1
EHR2	51585-8	Other cells [#/volume] in Blood by Manual count	2878	2870	2878	2878	0.997	1
EHR2	58409-4	Other cells/100 leukocytes in Blood by Automated count	31	26	231	231	0.839	1
EHR2	51586-6	Other cells/100 leukocytes in Blood by Manual count	35721	33810	35721	35588	0.947	0.996
EHR2	11556-8	Oxygen [Partial pressure] in Blood	59008	47070	59008	58355	0.798	0.989
EHR2	59408-5	Oxygen saturation in Arterial blood by Pulse oximetry	325885	325878	325885	325884	1	1
EHR2	20564-1	Oxygen saturation in Blood	8402552	8402048	8402552	8402536	1	1
EHR2	24103-4	Plasma cells [#/volume] in Blood by Manual count	1596	1591	1593	1592	0.997	0.999
EHR2	11118-7	Plasma cells/100 cells in Bone marrow by Manual count	18	18	18	18	1	1
EHR2	13047-6	Plasma cells/100 leukocytes in Blood	3897	2583	3897	3890	0.663	0.998
EHR2	79426-3	Plasma cells/100 leukocytes in Blood by Manual count	20843	20597	20923	20923	0.988	1
EHR2	32207-3	Platelet distribution width [Entitic volume] in Blood by Automated count	523721	523721	523721	523721	1	1
EHR2	28542-9	Platelet mean volume [Entitic volume] in Blood	1226895	1226893	1843720	1843720	1	1
EHR2	32623-1	Platelet mean volume [Entitic volume] in Blood by Automated count	30234990	27227753	30234990	30086160	0.901	0.995
EHR2	26515-7	Platelets [#/volume] in Blood	1007691	386190	390866	390773	0.383	1
EHR2	777-3	Platelets [#/volume] in Blood by Automated count	49761309	42059005	49761309	49755112	0.845	1
EHR2	778-1	Platelets [#/volume] in Blood by Manual count	144	143	144	144	0.993	1
EHR2	71693-6	Platelets reticulated/100 platelets in Blood by Automated count	121837	121837	121837	121837	1	1
EHR2	31160-5	Polymorphonuclear cells/100 leukocytes in Blood by Manual count	44299	44299	44299	44299	1	1
EHR2	6298-4	Potassium [Moles/volume] in Blood	3595262	3520574	3595262	3592375	0.979	0.999
EHR2	2823-3	Potassium [Moles/volume] in Serum or Plasma	49002427	39289474	49002427	48860027	0.802	0.997
EHR2	2828-2	Potassium [Moles/volume] in Urine	401746	391705	401746	401746	0.975	1
EHR2	30465-9	Prolymphocytes/100 leukocytes in Blood	13320	13320	13320	13320	1	1
EHR2	6746-2	Prolymphocytes/100 leukocytes in Blood by Manual count	2347	2347	2438	2438	1	1
EHR2	26523-1	Promyelocytes [#/volume] in Blood	5836	5575	5742	5735	0.955	0.999
EHR2	781-5	Promyelocytes [#/volume] in Blood by Manual count	46422	44014	44296	44270	0.948	0.999
EHR2	26524-9	Promyelocytes/100 leukocytes in Blood	48189	48189	48283	48283	1	1
EHR2	783-1	Promyelocytes/100 leukocytes in Blood by Manual count	98025	89737	100151	99979	0.915	0.998
EHR2	10886-0	Prostate Specific Ag Free [Mass/volume] in Serum or Plasma	84810	81994	90646	90636	0.967	1
EHR2	83113-1	Prostate Specific Ag Free [Mass/volume] in Serum or Plasma by Immunoassay	6652	5706	6652	6652	0.858	1
EHR2	12841-3	Prostate Specific Ag Free/Prostate specific Ag.total in Serum or Plasma	56328	41841	50492	48230	0.743	0.955
EHR2	2857-1	Prostate specific Ag [Mass/volume] in Serum or Plasma	1856790	1799386	1872813	1872643	0.969	1
EHR2	35741-8	Prostate specific Ag [Mass/volume] in Serum or Plasma by Detection limit <= 0.01 ng/mL	78194	77993	78194	78191	0.997	1
EHR2	83112-3	Prostate specific Ag [Mass/volume] in Serum or Plasma by Immunoassay	22995	22995	22995	22995	1	1
EHR2	2889-4	Protein [Mass/time] in 24 hour Urine	62409	32726	72283	67346	0.524	0.932
EHR2	21482-5	Protein [Mass/volume] in 24 hour Urine	87517	83308	92608	91666	0.952	0.99
EHR2	2885-2	Protein [Mass/volume] in Serum or Plasma	32182886	30394309	32182886	32176397	0.944	1
EHR2	50561-0	Protein [Mass/volume] in Urine by Automated test strip	127879	116440	300287	299651	0.911	0.998
EHR2	5804-0	Protein [Mass/volume] in Urine by Test strip	604820	323914	790964	775834	0.536	0.981
EHR2	35663-4	Protein [Mass/volume] in Urine collected for unspecified duration	180167	127301	170039	166496	0.707	0.979
EHR2	42482-0	Protein.monoclonal [Mass/time] in 24 hour Urine by Electrophoresis	4671	4083	4671	4515	0.874	0.967
EHR2	33358-3	Protein.monoclonal [Mass/volume] in Serum or Plasma by Electrophoresis	109591	109583	109591	109586	1	1
EHR2	13801-6	Protein/Creatinine [Mass Ratio] in 24 hour Urine	17735		17735	16058		0.905
EHR2	2890-2	Protein/Creatinine [Mass Ratio] in Urine	438708	89915	433670	415874	0.205	0.959
EHR2	9279-1	Respiratory rate	133786623	133590698	133786742	133785801	0.999	1
EHR2	14196-0	Reticulocytes [#/volume] in Blood	190088	68093	184158	183037	0.358	0.994
EHR2	60474-4	Reticulocytes [#/volume] in Blood by Automated count	525595	249916	515087	510870	0.475	0.992
EHR2	4679-7	Reticulocytes/100 erythrocytes in Blood	41496	41496	55140	55140	1	1
EHR2	17849-1	Reticulocytes/100 erythrocytes in Blood by Automated count	794820	736649	805328	802737	0.927	0.997
EHR2	31112-6	Reticulocytes/100 erythrocytes in Blood by Manual	16016	16015	16016	16016	1	1
EHR2	30451-9	Segmented neutrophils [#/volume] in Blood	760268	758822	758926	758919	0.998	1
EHR2	768-2	Segmented neutrophils [#/volume] in Blood by Manual count	787461	783556	786723	786669	0.995	1
EHR2	26505-8	Segmented neutrophils/100 leukocytes in Blood	1965243	1965147	1966585	1966585	1	1
EHR2	32200-8	Segmented neutrophils/100 leukocytes in Blood by Automated count	25336	25336	25336	25336	1	1
EHR2	769-0	Segmented neutrophils/100 leukocytes in Blood by Manual count	1295026	1275693	1295764	1295761	0.985	1
EHR2	2947-0	Sodium [Moles/volume] in Blood	2395824	2328525	2395824	2393239	0.972	0.999
EHR2	2951-2	Sodium [Moles/volume] in Serum or Plasma	47471311	37922305	47471311	47045953	0.799	0.991
EHR2	2955-3	Sodium [Moles/volume] in Urine	439991	378670	439991	439985	0.861	1
EHR2	2965-2	Specific gravity of Urine	1245813		1245813	1245810		1
EHR2	53326-5	Specific gravity of Urine by Automated test strip	1381822		1381822	1371123		0.992
EHR2	5810-7	Specific gravity of Urine by Refractometry	192234		192234	192214		1
EHR2	50562-8	Specific gravity of Urine by Refractometry automated	537983		537983	537981		1
EHR2	5811-5	Specific gravity of Urine by Test strip	4437131		4437131	4437026		1
EHR2	8480-6	Systolic blood pressure	148171969	147685453	148171969	148171780	0.997	1
EHR2	2991-8	Testosterone Free [Mass/volume] in Serum or Plasma	149947	114976	159096	158571	0.767	0.997
EHR2	15432-8	Testosterone Free/Testosterone.total in Serum or Plasma	27900	18730	18751	18749	0.671	1
EHR2	2986-8	Testosterone [Mass/volume] in Serum or Plasma	489986	448502	489986	489703	0.915	0.999
EHR2	83116-4	Testosterone [Mass/volume] in Serum or Plasma by Immunoassay	1445	564	1445	1445	0.39	1
EHR2	2990-0	Testosterone.free+weakly bound [Mass/volume] in Serum or Plasma	21863	21523	21863	21863	0.984	1
EHR2	6891-6	Testosterone.free+weakly bound/Testosterone.total in Serum or Plasma	8564	8563	8564	8564	1	1
EHR2	3015-5	Thyrotropin [Units/volume] in Blood	43229	9	43229	42774	0	0.989
EHR2	3016-3	Thyrotropin [Units/volume] in Serum or Plasma	3197999	2049455	3197999	3194259	0.641	0.999
EHR2	11580-8	Thyrotropin [Units/volume] in Serum or Plasma by Detection limit <= 0.005 mIU/L	2891421	2366223	2891421	2889678	0.818	0.999
EHR2	3026-2	Thyroxine (T4) [Mass/volume] in Serum or Plasma	169073	161523	169192	169012	0.955	0.999
EHR2	3024-7	Thyroxine (T4) free [Mass/volume] in Serum or Plasma	2433078	2354930	2432959	2432443	0.968	1
EHR2	30089-7	Transitional cells [#/area] in Urine sediment by Microscopy high power field	21053	21049	21467	21465	1	1
EHR2	46136-8	Transitional cells [#/area] in Urine sediment by Microscopy low power field	2634	2634	2635	2635	1	1
EHR2	3043-7	Triglyceride [Mass/volume] in Blood	116897	116627	116897	116897	0.998	1
EHR2	12228-3	Triglyceride [Mass/volume] in Body fluid	11742	11742	11742	11742	1	1
EHR2	2571-8	Triglyceride [Mass/volume] in Serum or Plasma	6858187	6489285	6858187	6856741	0.946	1
EHR2	1644-4	Triglyceride [Mass/volume] in Serum or Plasma --12 hours fasting	3801	3624	3801	3792	0.953	0.998
EHR2	3051-0	Triiodothyronine (T3) Free [Mass/volume] in Serum or Plasma	392369	356316	390851	390730	0.908	1
EHR2	3053-6	Triiodothyronine (T3) [Mass/volume] in Serum or Plasma	145154	115790	145154	144972	0.798	0.999
EHR2	83124-8	Triiodothyronine (T3) [Mass/volume] in Serum or Plasma by Immunoassay	1549	1288	1549	1549	0.832	1
EHR2	21582-2	Tryptase [Mass/volume] in Serum or Plasma	11999	3416	11999	11903	0.285	0.992
EHR2	3084-1	Urate [Mass/volume] in Serum or Plasma	1612292	1540830	1612292	1611540	0.956	1
EHR2	3096-5	Urea nitrogen [Mass/time] in 24 hour Urine	3763	2974	3656	3319	0.79	0.908
EHR2	6299-2	Urea nitrogen [Mass/volume] in Blood	3024630	3024152	3024585	3024582	1	1
EHR2	3094-0	Urea nitrogen [Mass/volume] in Serum or Plasma	47887969	44801218	47888000	47568644	0.936	0.993
EHR2	3095-7	Urea nitrogen [Mass/volume] in Urine	55881	52911	55988	55827	0.947	0.997
EHR2	3097-3	Urea nitrogen/Creatinine [Mass Ratio] in Serum or Plasma	16623925	1203857	16623894	16623623	0.072	1
EHR2	3107-0	Urobilinogen [Mass/volume] in Urine	271970	271653	271790	271790	0.999	1
EHR2	50563-6	Urobilinogen [Mass/volume] in Urine by Automated test strip	285346	273661	308029	308029	0.959	1
EHR2	20405-7	Urobilinogen [Mass/volume] in Urine by Test strip	1305096	519710	1411361	1411359	0.398	1
EHR2	32727-0	Urobilinogen [Units/volume] in Urine	501		247052	247052		1
EHR2	19161-9	Urobilinogen [Units/volume] in Urine by Test strip	1135609	558391	1045634	1045634	0.492	1
EHR2	26477-0	Variant lymphocytes [#/volume] in Blood	16681	15234	15240	15234	0.913	1
EHR2	734-4	Variant lymphocytes [#/volume] in Blood by Manual count	66856	66666	69416	69415	0.997	1
EHR2	13046-8	Variant lymphocytes/100 leukocytes in Blood	47728	47718	49169	49169	1	1
EHR2	42250-1	Variant lymphocytes/100 leukocytes in Blood by Automated count	26989	26989	26989	26989	1	1
EHR2	735-1	Variant lymphocytes/100 leukocytes in Blood by Manual count	440138	376218	438774	438000	0.855	0.998
EHR2	33193-4	Viable cells/100 cells in Blood	4283	3092	4283	4088	0.722	0.954
EHR2	33194-2	Viable cells/100 cells in Specimen	11173	10894	11173	11164	0.975	0.999
EHR2	3167-4	Volume of 24 hour Urine	98164	86812	93548	93167	0.884	0.996
EHR2	28009-9	Volume of Urine	16496	16185	17691	17691	0.981	1
EHR2	3154-2	Weight of Specimen	5153	5151	5153	5151	1	1
EHR2	27378-9	pH of 24 hour Urine	3592		3592	3592		1
EHR2	2756-5	pH of Urine	493076	9457	493076	492502	0.019	0.999
EHR2	50560-2	pH of Urine by Automated test strip	2842618	213572	2842618	2842592	0.075	1
EHR2	5803-2	pH of Urine by Test strip	4376005	516951	4376005	4375903	0.118	1
EHR3	29262-3	Abnormal lymphocytes [#/volume] in Blood by Manual count	1494		1494	906		0.606
EHR3	30413-9	Abnormal lymphocytes/100 leukocytes in Blood	1201	1199	1201	1201	0.998	1
EHR3	29261-5	Abnormal lymphocytes/100 leukocytes in Blood by Manual count	1461	1461	1461	1461	1	1
EHR3	1742-6	Alanine aminotransferase [Enzymatic activity/volume] in Serum or Plasma	44894403	33294216	44894403	44864674	0.742	0.999
EHR3	1744-2	Alanine aminotransferase [Enzymatic activity/volume] in Serum or Plasma by No addition of P-5'-P	7056921	6345787	7056921	7053391	0.899	0.999
EHR3	1743-4	Alanine aminotransferase [Enzymatic activity/volume] in Serum or Plasma by With P-5'-P	5371421	5172010	5371421	5370558	0.963	1
EHR3	1755-8	Albumin [Mass/time] in 24 hour Urine	893		884	686		0.776
EHR3	1751-7	Albumin [Mass/volume] in Serum or Plasma	48767570	45949319	48765147	48758307	0.942	1
EHR3	61151-7	Albumin [Mass/volume] in Serum or Plasma by Bromocresol green (BCG) dye binding method	4544743	4544039	4544743	4544743	1	1
EHR3	61152-5	Albumin [Mass/volume] in Serum or Plasma by Bromocresol purple (BCP) dye binding method	6221638	6213833	6221638	6221633	0.999	1
EHR3	2862-1	Albumin [Mass/volume] in Serum or Plasma by Electrophoresis	1646956	1558488	1678489	1672388	0.946	0.996
EHR3	1754-1	Albumin [Mass/volume] in Urine	182640	84913	182532	182398	0.465	0.999
EHR3	6942-7	Albumin [Mass/volume] in Urine by Electrophoresis	31169	20466	31338	30823	0.657	0.984
EHR3	9318-7	Albumin/Creatinine [Mass Ratio] in Urine	497839	11857	497839	485264	0.024	0.975
EHR3	1759-0	Albumin/Globulin [Mass Ratio] in Serum or Plasma	22580876	4111819	22580876	22558699	0.182	0.999
EHR3	44429-9	Albumin/Globulin [Mass Ratio] in Serum or Plasma by Electrophoresis	58737	4238	58737	58722	0.072	1
EHR3	13986-5	Albumin/Protein.total in 24 hour Urine by Electrophoresis	27717	25227	27729	25242	0.91	0.91
EHR3	13980-8	Albumin/Protein.total in Serum or Plasma by Electrophoresis	215129	152832	186019	155264	0.71	0.835
EHR3	13992-3	Albumin/Protein.total in Urine by Electrophoresis	84614	83715	84561	84544	0.989	1
EHR3	6768-6	Alkaline phosphatase [Enzymatic activity/volume] in Serum or Plasma	56970297	43659597	56970297	56893783	0.766	0.999
EHR3	13981-6	Alpha 2 globulin/Protein.total in Serum or Plasma by Electrophoresis	174769	134698	142186	142183	0.771	1
EHR3	42332-7	Alpha-1-Fetoprotein L3/Alpha-1-fetoprotein.total in Serum or Plasma	5310	5308	5310	5310	1	1
EHR3	1834-1	Alpha-1-Fetoprotein [Mass/volume] in Serum or Plasma	223789	209115	221646	221290	0.934	0.998
EHR3	83073-7	Alpha-1-Fetoprotein [Mass/volume] in Serum or Plasma by Immunoassay	1327	1215	1327	1327	0.916	1
EHR3	23811-3	Alpha-1-Fetoprotein [Multiple of the median] adjusted in Serum or Plasma	15652		15652	15646		1
EHR3	20450-3	Alpha-1-Fetoprotein [Multiple of the median] in Serum or Plasma	7307		7307	7195		0.985
EHR3	19176-7	Alpha-1-Fetoprotein [Units/volume] in Serum or Plasma	627	335	2808	2800	0.534	0.997
EHR3	53962-7	Alpha-1-fetoprotein.tumor marker [Mass/volume] in Serum or Plasma	263305	249318	259682	259575	0.947	1
EHR3	53961-9	Alpha-1-fetoprotein.tumor marker [Units/volume] in Serum or Plasma	1324		4947	4678		0.946
EHR3	33037-3	Anion gap in Serum or Plasma	17292756	11143243	17292756	17278184	0.644	0.999
EHR3	1920-8	Aspartate aminotransferase [Enzymatic activity/volume] in Serum or Plasma	54267077	41801098	54267077	54230884	0.77	0.999
EHR3	30239-8	Aspartate aminotransferase [Enzymatic activity/volume] in Serum or Plasma by With P-5'-P	2789670	2780830	2789670	2789632	0.997	1
EHR3	5769-5	Bacteria [#/area] in Urine sediment by Microscopy high power field	1673		1673	1670		0.998
EHR3	26507-4	Band form neutrophils [#/volume] in Blood	331247		317285	308208		0.971
EHR3	30229-9	Band form neutrophils [#/volume] in Blood by Automated count	139295		139965	137533		0.983
EHR3	763-3	Band form neutrophils [#/volume] in Blood by Manual count	367981		365336	361974		0.991
EHR3	26508-2	Band form neutrophils/100 leukocytes in Blood	252020	252006	265982	265981	1	1
EHR3	35332-6	Band form neutrophils/100 leukocytes in Blood by Automated count	200844	138639	200175	200174	0.69	1
EHR3	764-1	Band form neutrophils/100 leukocytes in Blood by Manual count	2153207	1981714	2155852	2151490	0.92	0.998
EHR3	26444-0	Basophils [#/volume] in Blood	7126763		8672771	8588404		0.99
EHR3	704-7	Basophils [#/volume] in Blood by Automated count	43999653		47478718	47187464		0.994
EHR3	705-4	Basophils [#/volume] in Blood by Manual count	1009442		1214611	1192644		0.982
EHR3	32349-3	Basophils+Eosinophils+Monocytes [#/volume] in Blood	6382		6382	6373		0.999
EHR3	32154-7	Basophils+Eosinophils+Monocytes [#/volume] in Blood by Automated count	122152		115875	115330		0.995
EHR3	30180-4	Basophils/100 leukocytes in Blood	8078554	6285864	6532546	6531770	0.778	1
EHR3	706-2	Basophils/100 leukocytes in Blood by Automated count	52139643	45617808	48660578	48660311	0.875	1
EHR3	707-0	Basophils/100 leukocytes in Blood by Manual count	2714731	2401057	2509562	2509396	0.884	1
EHR3	1952-1	Beta-2-Microglobulin [Mass/volume] in Serum or Plasma	558160	474821	558163	525773	0.851	0.942
EHR3	1960-4	Bicarbonate [Moles/volume] in Arterial blood	2294712	1898488	2294712	2286791	0.827	0.997
EHR3	1959-6	Bicarbonate [Moles/volume] in Blood	234515	167477	234515	233119	0.714	0.994
EHR3	1963-8	Bicarbonate [Moles/volume] in Serum or Plasma	72837	69571	72837	72837	0.955	1
EHR3	15152-2	Bilirubin.conjugated [Mass/volume] in Serum or Plasma	321404	316036	321404	316791	0.983	0.986
EHR3	1968-7	Bilirubin.direct [Mass/volume] in Serum or Plasma	3025574	2865510	3025574	3006824	0.947	0.994
EHR3	1971-1	Bilirubin.indirect [Mass/volume] in Serum or Plasma	672739	657856	672739	672491	0.978	1
EHR3	42719-5	Bilirubin.total [Mass/volume] in Blood	13511	13057	13511	13511	0.966	1
EHR3	1975-2	Bilirubin.total [Mass/volume] in Serum or Plasma	57499359	54701416	57499359	57480706	0.951	1
EHR3	1978-6	Bilirubin.total [Mass/volume] in Urine	7570	7570	11056	11056	1	1
EHR3	30376-8	Blasts [#/volume] in Blood	23961		23785	21818		0.917
EHR3	708-8	Blasts [#/volume] in Blood by Manual count	98135		99583	97150		0.976
EHR3	11150-0	Blasts/100 cells in Bone marrow	20688	20658	20688	20687	0.999	1
EHR3	26446-5	Blasts/100 leukocytes in Blood	87183	87099	87359	87359	0.999	1
EHR3	709-6	Blasts/100 leukocytes in Blood by Manual count	418884	404948	417448	417448	0.967	1
EHR3	8302-2	Body height	78099128		78099128	76245512		0.976
EHR3	39156-5	Body mass index (BMI) [Ratio]	168016652	952983	168016652	167440891	0.006	0.997
EHR3	8310-5	Body temperature	239981222	24398723	239981222	239262249	0.102	0.997
EHR3	29463-7	Body weight	244768341	18218169	244768341	243122505	0.074	0.993
EHR3	8107-5	CD10 cells/100 cells in Blood	132	132	132	132	1	1
EHR3	8111-7	CD14 cells/100 cells in Blood	5	5	50	50	1	1
EHR3	8115-8	CD16 cells/100 cells in Blood	98	98	98	98	1	1
EHR3	20402-4	CD16+CD56+ cells [#/volume] in Blood	3656		3656	3421		0.936
EHR3	18267-5	CD16+CD56+ cells/100 cells in Blood	4040	4038	4040	4040	1	1
EHR3	8118-2	CD2 cells/100 cells in Blood	320	320	320	320	1	1
EHR3	8119-0	CD20 cells/100 cells in Blood	1099	844	1099	910	0.768	0.828
EHR3	89355-2	CD21- cells/100 CD19 cells in Blood	240	239	240	240	0.996	1
EHR3	14017-8	CD22 cells/100 cells in Blood	49	49	49	49	1	1
EHR3	8122-4	CD3 cells [#/volume] in Blood	97694		97694	93017		0.952
EHR3	8124-0	CD3 cells/100 cells in Blood	81533	76455	81533	81459	0.938	0.999
EHR3	90304-7	CD3 cells/100 lymphocytes in Blood	6585	6585	6585	6585	1	1
EHR3	24467-3	CD3+CD4+ (T4 helper) cells [#/volume] in Blood	134826		134912	122929		0.911
EHR3	32515-9	CD3+CD4+ (T4 helper) cells [#/volume] in Specimen	36458		35597	33408		0.939
EHR3	8123-2	CD3+CD4+ (T4 helper) cells/100 cells in Blood	139417	128219	139331	139248	0.92	0.999
EHR3	54218-3	CD3+CD4+ (T4 helper) cells/CD3+CD8+ (T8 suppressor cells) cells [# Ratio] in Blood	72744	10948	72744	71374	0.151	0.981
EHR3	14135-8	CD3+CD8+ (T8 suppressor) cells [#/volume] in Blood	97784		97784	85091		0.87
EHR3	8101-8	CD3+CD8+ (T8 suppressor) cells/100 cells in Blood	72476	66616	72476	72391	0.919	0.999
EHR3	8112-5	CD3-CD16+CD56+ (Natural killer) cells/100 cells in Blood	4218	3125	4142	4091	0.741	0.988
EHR3	14136-6	CD34 cells [#/volume] in Blood	2246		2246	2191		0.976
EHR3	8126-5	CD38 cells/100 cells in Blood	70	70	70	70	1	1
EHR3	13336-3	CD4+CD45RA+ cells/100 cells in Blood	1		1	1		1
EHR3	34475-4	CD4+CD45RO+ cells [#/volume] in Blood	118		118	75		0.636
EHR3	8130-7	CD45 (Lymphs) cells/100 cells in Blood	219	219	219	219	1	1
EHR3	89360-2	CD45RA cells/100 CD4 cells in Blood	403	201	403	380	0.499	0.943
EHR3	8132-3	CD5 cells/100 cells in Blood	212	212	212	212	1	1
EHR3	8131-5	CD5+CD19+ cells/100 cells in Blood	248	197	248	227	0.794	0.915
EHR3	14113-5	CD56 cells [#/volume] in Blood	1058		1058	995		0.94
EHR3	8135-6	CD7 cells/100 cells in Blood	100	100	100	100	1	1
EHR3	82744-4	CD8+CD45RA+ cells/100 CD8 cells in Blood	203		203	56		0.276
EHR3	46099-8	Calcium [Mass/volume] corrected for albumin in Serum or Plasma	861176	861122	861176	861174	1	1
EHR3	17861-6	Calcium [Mass/volume] in Serum or Plasma	82959107	78372670	82959107	82944031	0.945	1
EHR3	17862-4	Calcium [Mass/volume] in Urine	42157	38007	39984	39740	0.902	0.994
EHR3	57333-7	Calcium.ionized [Mass/volume] adjusted to pH 7.4 in Serum or Plasma by Ion-selective membrane electrode (ISE)	433	128	522	522	0.296	1
EHR3	17863-2	Calcium.ionized [Mass/volume] in Serum or Plasma	1126935	268045	305036	303107	0.238	0.994
EHR3	1995-0	Calcium.ionized [Moles/volume] in Serum or Plasma	103050	100404	924949	924949	0.974	1
EHR3	9321-1	Calcium/Creatinine [Mass Ratio] in Urine	8972	3	8967	8808	0	0.982
EHR3	10334-1	Cancer Ag 125 [Units/volume] in Serum or Plasma	982491	900693	998955	998583	0.917	1
EHR3	83082-8	Cancer Ag 125 [Units/volume] in Serum or Plasma by Immunoassay	6065	6065	6065	6065	1	1
EHR3	6875-9	Cancer Ag 15-3 [Units/volume] in Serum or Plasma	709636	666593	709748	709589	0.939	1
EHR3	50781-4	Cancer Ag 19-9 [Units/volume] in Peritoneal fluid	4	4	4	4	1	1
EHR3	24108-3	Cancer Ag 19-9 [Units/volume] in Serum or Plasma	551552	518767	551552	551055	0.941	0.999
EHR3	83084-4	Cancer Ag 19-9 [Units/volume] in Serum or Plasma by Immunoassay	36399	26168	36399	36264	0.719	0.996
EHR3	17842-6	Cancer Ag 27-29 [Units/volume] in Serum or Plasma	997820	888585	997820	997656	0.891	1
EHR3	11557-6	Carbon dioxide [Partial pressure] in Blood	68773	26646	68773	58499	0.387	0.851
EHR3	2028-9	Carbon dioxide, total [Moles/volume] in Serum or Plasma	76331980	61713484	76331980	75505928	0.808	0.989
EHR3	2039-6	Carcinoembryonic Ag [Mass/volume] in Serum or Plasma	2580898	2457748	2580364	2579589	0.952	1
EHR3	83085-1	Carcinoembryonic Ag [Mass/volume] in Serum or Plasma by Immunoassay	2464	2464	2464	2464	1	1
EHR3	9842-6	Casts [#/area] in Urine sediment by Microscopy low power field	100		100	100		1
EHR3	29593-1	Cells.Ki-67 nuclear Ag/100 cells in Tissue by Immune stain	6081	5629	6081	6059	0.926	0.996
EHR3	14228-1	Cells.estrogen receptor/100 cells in Tissue by Immune stain	13269	12644	13944	13944	0.953	1
EHR3	2069-3	Chloride [Moles/volume] in Blood	360152	347821	360152	359270	0.966	0.998
EHR3	2075-0	Chloride [Moles/volume] in Serum or Plasma	83559142	67319919	83559142	82616337	0.806	0.989
EHR3	2078-4	Chloride [Moles/volume] in Urine	63351	56838	63351	63151	0.897	0.997
EHR3	12183-0	Cholesterol [Mass/volume] in Body fluid	7303	7243	7303	7254	0.992	0.993
EHR3	9618-0	Cholesterol [Mass/volume] in Pleural fluid	2249	1719	2249	2105	0.764	0.936
EHR3	2093-3	Cholesterol [Mass/volume] in Serum or Plasma	10633211	10039033	10840580	10840217	0.944	1
EHR3	2085-9	Cholesterol in HDL [Mass/volume] in Serum or Plasma	10653088	10058017	10648110	10643709	0.944	1
EHR3	2095-8	Cholesterol in HDL/Cholesterol.total [Mass Ratio] in Serum or Plasma	214432	532	214432	1227	0.002	0.006
EHR3	2089-1	Cholesterol in LDL [Mass/volume] in Serum or Plasma	141090	136810	153178	153170	0.97	1
EHR3	18262-6	Cholesterol in LDL [Mass/volume] in Serum or Plasma by Direct assay	1325311	1063579	1325136	1324963	0.803	1
EHR3	49132-4	Cholesterol in LDL [Mass/volume] in Serum or Plasma by Electrophoresis	2414	2414	2414	2414	1	1
EHR3	13457-7	Cholesterol in LDL [Mass/volume] in Serum or Plasma by calculation	8776453	8347580	8775975	8775071	0.951	1
EHR3	11054-4	Cholesterol in LDL/Cholesterol in HDL [Mass Ratio] in Serum or Plasma	1457933	407664	1457726	1455344	0.28	0.998
EHR3	2091-7	Cholesterol in VLDL [Mass/volume] in Serum or Plasma	623556	614294	623556	623526	0.985	1
EHR3	13458-5	Cholesterol in VLDL [Mass/volume] in Serum or Plasma by calculation	2978397	2915933	2978396	2978295	0.979	1
EHR3	43396-1	Cholesterol non HDL [Mass/volume] in Serum or Plasma	2933044	2835228	2933010	2931563	0.967	1
EHR3	9830-1	Cholesterol.total/Cholesterol in HDL [Mass Ratio] in Serum or Plasma	5181423	2286489	4979022	4961461	0.441	0.996
EHR3	3193-0	Coagulation factor V activity actual/normal in Platelet poor plasma by Coagulation assay	17066	16296	17071	17067	0.955	1
EHR3	3209-4	Coagulation factor VIII activity actual/normal in Platelet poor plasma by Coagulation assay	85252	68786	85240	85198	0.807	1
EHR3	13362-9	Collection duration of Urine	105992		105992	105485		0.995
EHR3	2162-6	Creatinine [Mass/time] in 24 hour Urine	169368		140440	112101		0.798
EHR3	20624-3	Creatinine [Mass/volume] in 24 hour Urine	60780	40158	92262	85877	0.661	0.931
EHR3	38483-4	Creatinine [Mass/volume] in Blood	2478891	2432188	2478891	2478875	0.981	1
EHR3	2160-0	Creatinine [Mass/volume] in Serum or Plasma	88533105	80341665	85804429	85804053	0.907	1
EHR3	2161-8	Creatinine [Mass/volume] in Urine	3488261	3269093	3485787	3485372	0.937	1
EHR3	33558-8	Creatinine renal clearance in Urine and Serum or Plasma collected for unspecified duration	1499704	1499367	1499532	1499520	1	1
EHR3	35593-3	Creatinine renal clearance/1.73 sq M in Urine and Serum or Plasma collected for unspecified duration	6607		6607	6569		0.994
EHR3	19225-2	Deoxyhemoglobin/Hemoglobin.total in Arterial blood	39543	13667	39543	38859	0.346	0.983
EHR3	4536-9	Deoxyhemoglobin/Hemoglobin.total in Blood	14010	14010	14010	14010	1	1
EHR3	19227-8	Deoxyhemoglobin/Hemoglobin.total in Venous blood	299269	271528	299269	299262	0.907	1
EHR3	8462-4	Diastolic blood pressure	192879960	192879949	192879960	192879959	1	1
EHR3	5785-1	Eosinophils [#/area] in Urine sediment by Microscopy high power field	443		443	21		0.047
EHR3	26449-9	Eosinophils [#/volume] in Blood	10393154		10368856	10197161		0.983
EHR3	711-2	Eosinophils [#/volume] in Blood by Automated count	42209024		46382125	46055011		0.993
EHR3	712-0	Eosinophils [#/volume] in Blood by Manual count	2520382		2587057	2563656		0.991
EHR3	26450-7	Eosinophils/100 leukocytes in Blood	8921991	8415860	8946289	8945534	0.943	1
EHR3	713-8	Eosinophils/100 leukocytes in Blood by Automated count	52680788	46018317	48507687	48507147	0.874	1
EHR3	714-6	Eosinophils/100 leukocytes in Blood by Manual count	2880898	2624344	2814223	2813900	0.911	1
EHR3	12210-1	Eosinophils/100 leukocytes in Urine sediment by Manual count	970	713	1902	1897	0.735	0.997
EHR3	5787-7	Epithelial cells [#/area] in Urine sediment by Microscopy high power field	17009		17009	17009		1
EHR3	26052-1	Epithelial cells.renal [#/area] in Urine sediment by Microscopy high power field	3886		3886	3880		0.998
EHR3	11277-1	Epithelial cells.squamous [#/area] in Urine sediment by Microscopy high power field	294869		294869	294711		0.999
EHR3	45390-2	Epithelial cells.squamous [#/area] in Urine sediment by Microscopy low power field	6333		6333	6333		1
EHR3	30384-2	Erythrocyte distribution width [Entitic volume]	1615929	1016952	1647634	1647373	0.629	1
EHR3	21000-5	Erythrocyte distribution width [Entitic volume] by Automated count	14677292	11356121	14389832	14389717	0.774	1
EHR3	30385-9	Erythrocyte distribution width [Ratio]	23164170	21951743	23132465	23131939	0.948	1
EHR3	788-0	Erythrocyte distribution width [Ratio] by Automated count	60435355	54231383	60722815	60717017	0.897	1
EHR3	30341-2	Erythrocyte sedimentation rate	1114452		1114452	1082920		0.972
EHR3	4537-7	Erythrocyte sedimentation rate by Westergren method	1342412		1342412	1303407		0.971
EHR3	13945-1	Erythrocytes [#/area] in Urine sediment by Microscopy high power field	522021		522021	490191		0.939
EHR3	26453-1	Erythrocytes [#/volume] in Blood	25486129		25486129	25479352		1
EHR3	789-8	Erythrocytes [#/volume] in Blood by Automated count	62394576		62394576	62333712		0.999
EHR3	15061-5	Erythropoietin (EPO) [Units/volume] in Serum or Plasma	259038		259038	256592		0.991
EHR3	1558-6	Fasting glucose [Mass/volume] in Serum or Plasma	621278	620165	621278	621270	0.998	1
EHR3	2336-6	Globulin [Mass/volume] in Serum	11760667	11174953	11760667	11760453	0.95	1
EHR3	10834-0	Globulin [Mass/volume] in Serum by calculation	5290581	4939086	5290581	5290544	0.934	1
EHR3	33914-3	Glomerular filtration rate/1.73 sq M.predicted [Volume Rate/Area] in Serum or Plasma by Creatinine-based formula (MDRD)	19255379		19255379	19248928		1
EHR3	69405-9	Glomerular filtration rate/1.73 sq M.predicted [Volume Rate/Area] in Serum, Plasma or Blood	21373277		21373277	21360150		0.999
EHR3	62238-1	Glomerular filtration rate/1.73 sq M.predicted [Volume Rate/Area] in Serum, Plasma or Blood by Creatinine-based formula (CKD-EPI)	6529296		6529296	6525261		0.999
EHR3	77147-7	Glomerular filtration rate/1.73 sq M.predicted [Volume Rate/Area] in Serum, Plasma or Blood by Creatinine-based formula (MDRD)	669482		669482	669271		1
EHR3	50210-4	Glomerular filtration rate/1.73 sq M.predicted [Volume Rate/Area] in Serum, Plasma or Blood by Cystatin C-based formula	19772		19772	19747		0.999
EHR3	88293-6	Glomerular filtration rate/1.73 sq M.predicted among blacks [Volume Rate/Area] in Serum, Plasma or Blood by Creatinine-based formula (CKD-EPI)	2150382		2150382	2150209		1
EHR3	48643-1	Glomerular filtration rate/1.73 sq M.predicted among blacks [Volume Rate/Area] in Serum, Plasma or Blood by Creatinine-based formula (MDRD)	8257752		8257752	8256104		1
EHR3	50044-7	Glomerular filtration rate/1.73 sq M.predicted among females [Volume Rate/Area] in Serum, Plasma or Blood by Creatinine-based formula (MDRD)	358878		358878	358779		1
EHR3	88294-4	Glomerular filtration rate/1.73 sq M.predicted among non-blacks [Volume Rate/Area] in Serum, Plasma or Blood by Creatinine-based formula (CKD-EPI)	2884606		2884606	2884134		1
EHR3	48642-3	Glomerular filtration rate/1.73 sq M.predicted among non-blacks [Volume Rate/Area] in Serum, Plasma or Blood by Creatinine-based formula (MDRD)	8297975		8297975	8293458		0.999
EHR3	41651-1	Glucose [Mass/volume] in Arterial blood	639574	632437	632442	632441	0.989	1
EHR3	2339-0	Glucose [Mass/volume] in Blood	20235405	16080401	20235405	20185085	0.795	0.998
EHR3	2341-6	Glucose [Mass/volume] in Blood by Test strip manual	113015	113015	113015	113015	1	1
EHR3	2344-0	Glucose [Mass/volume] in Body fluid	123419	112616	123419	123378	0.912	1
EHR3	32016-8	Glucose [Mass/volume] in Capillary blood	3297330	3297330	3297330	3297330	1	1
EHR3	41653-7	Glucose [Mass/volume] in Capillary blood by Glucometer	8191605	8150902	8191605	8191550	0.995	1
EHR3	2342-4	Glucose [Mass/volume] in Cerebral spinal fluid	132530	126861	132530	132508	0.957	1
EHR3	2345-7	Glucose [Mass/volume] in Serum or Plasma	90295367	85362685	90295478	90263652	0.945	1
EHR3	2350-7	Glucose [Mass/volume] in Urine	12001	11461	47223	47197	0.955	0.999
EHR3	41652-9	Glucose [Mass/volume] in Venous blood	151108	128761	151108	150915	0.852	0.999
EHR3	27353-2	Glucose mean value [Mass/volume] in Blood Estimated from glycated hemoglobin	4350766	4170483	4378246	4349396	0.959	0.993
EHR3	53553-4	Glucose mean value [Moles/volume] in Blood Estimated from glycated hemoglobin	234356	177317	206876	178604	0.757	0.863
EHR3	5793-5	Granular casts [#/area] in Urine sediment by Microscopy low power field	8680		8680	8676		1
EHR3	30394-1	Granulocytes [#/volume] in Blood	439384		417806	416455		0.997
EHR3	20482-6	Granulocytes [#/volume] in Blood by Automated count	1520451		1510675	1503881		0.996
EHR3	51588-2	Granulocytes [#/volume] in Blood by Manual count	9441		9441	9413		0.997
EHR3	30395-8	Granulocytes/100 leukocytes in Blood	1395622	1299200	1417200	1417200	0.931	1
EHR3	19023-1	Granulocytes/100 leukocytes in Blood by Automated count	1487098	1473598	1496874	1496874	0.991	1
EHR3	31113-4	HLA-DR+ cells/100 cells in Blood	103	103	103	103	1	1
EHR3	4542-7	Haptoglobin [Mass/volume] in Serum or Plasma	483662	469091	483662	483366	0.97	0.999
EHR3	8867-4	Heart rate	304328396	304328396	304328396	304328396	1	1
EHR3	20570-8	Hematocrit [Volume Fraction] of Blood	20615282	20198619	20615282	20614797	0.98	1
EHR3	4544-3	Hematocrit [Volume Fraction] of Blood by Automated count	70482760	66995294	70482760	70479681	0.951	1
EHR3	4548-4	Hemoglobin A1c/Hemoglobin.total in Blood	7876234	6986696	7882207	7881647	0.887	1
EHR3	17856-6	Hemoglobin A1c/Hemoglobin.total in Blood by HPLC	1240930	1059252	1240930	1240686	0.854	1
EHR3	42810-2	Hemoglobin [Entitic mass] in Reticulocytes	44696	44659	44696	44678	0.999	1
EHR3	71694-4	Hemoglobin [Entitic mass] in Reticulocytes by Automated count	441470	441265	441470	441394	1	1
EHR3	30313-1	Hemoglobin [Mass/volume] in Arterial blood	775024	767158	775024	774999	0.99	1
EHR3	718-7	Hemoglobin [Mass/volume] in Blood	91838310	86824804	91838310	91818095	0.945	1
EHR3	20509-6	Hemoglobin [Mass/volume] in Blood by calculation	512622	448906	512622	512523	0.876	1
EHR3	30352-9	Hemoglobin [Mass/volume] in Capillary blood	37820	20553	37820	37788	0.543	0.999
EHR3	30351-1	Hemoglobin [Mass/volume] in Mixed venous blood	2366	2361	2366	2361	0.998	0.998
EHR3	30350-3	Hemoglobin [Mass/volume] in Venous blood	101228	101220	101228	101226	1	1
EHR3	5796-8	Hyaline casts [#/area] in Urine sediment by Microscopy low power field	231720		231720	231683		1
EHR3	2458-8	IgA [Mass/volume] in Serum or Plasma	1916846	1851282	1916766	1916475	0.966	1
EHR3	2465-3	IgG [Mass/volume] in Serum or Plasma	2082257	2016681	2082171	2081152	0.969	1
EHR3	55433-7	Immature cells/100 leukocytes in Blood	2581	2579	2581	2581	0.999	1
EHR3	51584-1	Immature granulocytes [#/volume] in Blood	1859212		1846588	1843055		0.998
EHR3	53115-2	Immature granulocytes [#/volume] in Blood by Automated count	17334383		18751997	18702987		0.997
EHR3	38518-7	Immature granulocytes/100 leukocytes in Blood	6531256	6511889	6543880	6543787	0.997	1
EHR3	71695-1	Immature granulocytes/100 leukocytes in Blood by Automated count	19093898	17004839	18744306	18743410	0.891	1
EHR3	11050-2	Kappa light chains [Mass/volume] in Serum or Plasma	90481	11918	90481	86462	0.132	0.956
EHR3	36916-5	Kappa light chains.free [Mass/volume] in Serum	1274155	802681	1281823	1254137	0.63	0.978
EHR3	48378-4	Kappa light chains.free/Lambda light chains.free [Mass Ratio] in Serum	913274	30317	905606	899348	0.033	0.993
EHR3	15189-4	Kappa light chains/Lambda light chains [Mass Ratio] in Serum	256346	57195	256346	255212	0.223	0.996
EHR3	49779-2	Ketones [Mass/volume] in Urine	298	282	3518	3518	0.946	1
EHR3	5797-6	Ketones [Mass/volume] in Urine by Test strip	154767	96350	280194	280192	0.623	1
EHR3	2532-0	Lactate dehydrogenase [Enzymatic activity/volume] in Serum or Plasma	4975293	3412721	4975293	4934173	0.686	0.992
EHR3	14804-9	Lactate dehydrogenase [Enzymatic activity/volume] in Serum or Plasma by Lactate to pyruvate reaction	1735658	1459997	1735658	1735478	0.841	1
EHR3	14805-6	Lactate dehydrogenase [Enzymatic activity/volume] in Serum or Plasma by Pyruvate to lactate reaction	996522	363678	996522	991529	0.365	0.995
EHR3	11051-0	Lambda light chains [Mass/volume] in Serum or Plasma	163505	23729	163505	157274	0.145	0.962
EHR3	33944-0	Lambda light chains.free [Mass/volume] in Serum or Plasma	1176303	783397	1176303	1163303	0.666	0.989
EHR3	46420-6	Leukocyte clumps [#/area] in Urine sediment by Microscopy high power field	6		6	3		0.5
EHR3	46702-7	Leukocytes [#/area] in Urine sediment by Automated count	560030		560030	555057		0.991
EHR3	5821-4	Leukocytes [#/area] in Urine sediment by Microscopy high power field	372450		372450	370480		0.995
EHR3	12227-5	Leukocytes [#/volume] corrected for nucleated erythrocytes in Blood	2803692		2803692	2765172		0.986
EHR3	26464-8	Leukocytes [#/volume] in Blood	25369648		25369648	24964694		0.984
EHR3	6690-2	Leukocytes [#/volume] in Blood by Automated count	57323930		57298812	56146116		0.98
EHR3	804-5	Leukocytes [#/volume] in Blood by Manual count	299646		299646	291855		0.974
EHR3	30405-5	Leukocytes [#/volume] in Urine	283158		283158	281416		0.994
EHR3	49748-7	Lipoprotein.alpha [Moles/volume] in Serum or Plasma	34384	33875	34384	34355	0.985	0.999
EHR3	54434-6	Lipoprotein.beta.subparticle [Moles/volume] in Serum or Plasma	62907	46943	47642	47590	0.746	0.999
EHR3	26474-7	Lymphocytes [#/volume] in Blood	12336738		11842747	11707789		0.989
EHR3	731-0	Lymphocytes [#/volume] in Blood by Automated count	43904484		48170415	47744108		0.991
EHR3	732-8	Lymphocytes [#/volume] in Blood by Manual count	2081429		4103521	4043182		0.985
EHR3	11108-8	Lymphocytes/100 cells in Bone marrow by Manual count	24	24	24	24	1	1
EHR3	26478-8	Lymphocytes/100 leukocytes in Blood	9925089	9515831	10419080	10418573	0.959	1
EHR3	736-9	Lymphocytes/100 leukocytes in Blood by Automated count	55934702	48330933	51668771	51331312	0.864	0.993
EHR3	737-7	Lymphocytes/100 leukocytes in Blood by Manual count	5306203	3226658	3284111	3284085	0.608	1
EHR3	28539-5	MCH [Entitic mass]	25226543	23352514	24894427	24894027	0.926	1
EHR3	785-6	MCH [Entitic mass] by Automated count	57285110	53186761	57284406	57283033	0.928	1
EHR3	28540-3	MCHC [Mass/volume]	6331659	6207223	6670397	6638715	0.98	0.995
EHR3	786-4	MCHC [Mass/volume] by Automated count	77804615	70387977	77798697	77797752	0.905	1
EHR3	30428-7	MCV [Entitic volume]	28518177	27807412	28518177	28518077	0.975	1
EHR3	787-2	MCV [Entitic volume] by Automated count	59560284	55804910	59560284	59446333	0.937	0.998
EHR3	30433-7	Metamyelocytes [#/volume] in Blood	147049		146990	141889		0.965
EHR3	739-3	Metamyelocytes [#/volume] in Blood by Manual count	343387		328703	318633		0.969
EHR3	28541-1	Metamyelocytes/100 leukocytes in Blood	295844	253895	295903	295672	0.858	0.999
EHR3	740-1	Metamyelocytes/100 leukocytes in Blood by Manual count	1168855	1095031	1183539	1182126	0.937	0.999
EHR3	14957-5	Microalbumin [Mass/volume] in Urine	1075127	480440	1078128	1074342	0.447	0.996
EHR3	53531-0	Microalbumin [Mass/volume] in Urine by Detection limit <= 1.0 mg/L	155786	18388	155786	149015	0.118	0.957
EHR3	14959-1	Microalbumin/Creatinine [Mass Ratio] in Urine	748491	229134	745486	741643	0.306	0.995
EHR3	26484-6	Monocytes [#/volume] in Blood	12549784		10244102	10138319		0.99
EHR3	742-7	Monocytes [#/volume] in Blood by Automated count	44535238		49539490	49194360		0.993
EHR3	743-5	Monocytes [#/volume] in Blood by Manual count	2205060		2570150	2534152		0.986
EHR3	26485-3	Monocytes/100 leukocytes in Blood	8970620	8499286	11276302	11275620	0.947	1
EHR3	5905-5	Monocytes/100 leukocytes in Blood by Automated count	55026793	47919451	50022541	49859938	0.871	0.997
EHR3	744-3	Monocytes/100 leukocytes in Blood by Manual count	3352679	2974882	2987589	2987571	0.887	1
EHR3	30446-9	Myelocytes [#/volume] in Blood	74519		72650	68229		0.939
EHR3	748-4	Myelocytes [#/volume] in Blood by Manual count	297698		282936	276788		0.978
EHR3	26498-6	Myelocytes/100 leukocytes in Blood	431758	423742	433627	433586	0.981	1
EHR3	749-2	Myelocytes/100 leukocytes in Blood by Manual count	728349	677454	743111	742886	0.93	1
EHR3	26499-4	Neutrophils [#/volume] in Blood	9884717		15928487	15446307		0.97
EHR3	751-8	Neutrophils [#/volume] in Blood by Automated count	43805165		48450601	48012333		0.991
EHR3	753-4	Neutrophils [#/volume] in Blood by Manual count	1029101		1063399	938323		0.882
EHR3	26511-6	Neutrophils/100 leukocytes in Blood	13074964	6619102	7031194	7027719	0.506	1
EHR3	770-8	Neutrophils/100 leukocytes in Blood by Automated count	53200392	45401624	48554956	48217712	0.853	0.993
EHR3	23761-0	Neutrophils/100 leukocytes in Blood by Manual count	2083472	2034450	2049174	2049172	0.976	1
EHR3	30392-5	Nucleated erythrocytes [#/volume] in Blood	2837848		2852865	2832626		0.993
EHR3	771-6	Nucleated erythrocytes [#/volume] in Blood by Automated count	6917764		7723792	7209585		0.933
EHR3	772-4	Nucleated erythrocytes [#/volume] in Blood by Manual count	11179		11139	10997		0.987
EHR3	19048-8	Nucleated erythrocytes/100 leukocytes [Ratio] in Blood	3301509	371833	3286492	3216922	0.113	0.979
EHR3	58413-6	Nucleated erythrocytes/100 leukocytes [Ratio] in Blood by Automated count	23312372	5614651	22506344	22191873	0.241	0.986
EHR3	18309-5	Nucleated erythrocytes/100 leukocytes [Ratio] in Blood by Manual count	1451095	10612	1451135	1450832	0.007	1
EHR3	2695-5	Osmolality of Urine	291320		291320	291292		1
EHR3	51585-8	Other cells [#/volume] in Blood by Manual count	4122		4122	3480		0.844
EHR3	58409-4	Other cells/100 leukocytes in Blood by Automated count	61	43	480	480	0.705	1
EHR3	51586-6	Other cells/100 leukocytes in Blood by Manual count	57737	54457	57737	57583	0.943	0.997
EHR3	11556-8	Oxygen [Partial pressure] in Blood	74157	26631	260022	258090	0.359	0.993
EHR3	59408-5	Oxygen saturation in Arterial blood by Pulse oximetry	27615	27585	27615	27614	0.999	1
EHR3	20564-1	Oxygen saturation in Blood	42831767	42478384	42645902	42548633	0.992	0.998
EHR3	24103-4	Plasma cells [#/volume] in Blood by Manual count	2844		2841	2672		0.941
EHR3	11118-7	Plasma cells/100 cells in Bone marrow by Manual count	124	124	124	124	1	1
EHR3	13047-6	Plasma cells/100 leukocytes in Blood	7749	6425	7749	7742	0.829	0.999
EHR3	79426-3	Plasma cells/100 leukocytes in Blood by Manual count	31102	30718	52420	52420	0.988	1
EHR3	32207-3	Platelet distribution width [Entitic volume] in Blood by Automated count	523705	523705	523705	523705	1	1
EHR3	28542-9	Platelet mean volume [Entitic volume] in Blood	19834634	18971296	20451460	20426925	0.956	0.999
EHR3	32623-1	Platelet mean volume [Entitic volume] in Blood by Automated count	37173798	33987923	37173799	36913791	0.914	0.993
EHR3	26515-7	Platelets [#/volume] in Blood	11378727		10761906	10748784		0.999
EHR3	777-3	Platelets [#/volume] in Blood by Automated count	78779477		78779476	78706126		0.999
EHR3	49497-1	Platelets [#/volume] in Blood by Estimate	93		93	92		0.989
EHR3	778-1	Platelets [#/volume] in Blood by Manual count	1013		1013	1002		0.989
EHR3	71693-6	Platelets reticulated/100 platelets in Blood by Automated count	783957	783921	783957	783957	1	1
EHR3	31160-5	Polymorphonuclear cells/100 leukocytes in Blood by Manual count	47260	47260	47260	47260	1	1
EHR3	6298-4	Potassium [Moles/volume] in Blood	4087367	3920288	4087367	4082856	0.959	0.999
EHR3	2823-3	Potassium [Moles/volume] in Serum or Plasma	81864684	65232304	81864684	80983740	0.797	0.989
EHR3	2828-2	Potassium [Moles/volume] in Urine	436187	416741	436187	436184	0.955	1
EHR3	30465-9	Prolymphocytes/100 leukocytes in Blood	13939	13927	13994	13994	0.999	1
EHR3	6746-2	Prolymphocytes/100 leukocytes in Blood by Manual count	4110	4096	4201	4201	0.997	1
EHR3	26523-1	Promyelocytes [#/volume] in Blood	29285		19730	18350		0.93
EHR3	781-5	Promyelocytes [#/volume] in Blood by Manual count	59625		57494	54966		0.956
EHR3	26524-9	Promyelocytes/100 leukocytes in Blood	120435	120300	129990	129989	0.999	1
EHR3	783-1	Promyelocytes/100 leukocytes in Blood by Manual count	205838	192754	207969	207725	0.936	0.999
EHR3	10886-0	Prostate Specific Ag Free [Mass/volume] in Serum or Plasma	121774	111988	126795	126779	0.92	1
EHR3	83113-1	Prostate Specific Ag Free [Mass/volume] in Serum or Plasma by Immunoassay	6026	5183	6026	6026	0.86	1
EHR3	12841-3	Prostate Specific Ag Free/Prostate specific Ag.total in Serum or Plasma	89954	76666	84988	83195	0.852	0.979
EHR3	2857-1	Prostate specific Ag [Mass/volume] in Serum or Plasma	3164097	2949476	3178146	3176288	0.932	0.999
EHR3	35741-8	Prostate specific Ag [Mass/volume] in Serum or Plasma by Detection limit <= 0.01 ng/mL	104127	103295	104127	104072	0.992	0.999
EHR3	83112-3	Prostate specific Ag [Mass/volume] in Serum or Plasma by Immunoassay	20394	20394	20394	20394	1	1
EHR3	2889-4	Protein [Mass/time] in 24 hour Urine	116795		129225	126565		0.979
EHR3	21482-5	Protein [Mass/volume] in 24 hour Urine	78161	66803	83327	82645	0.855	0.992
EHR3	2885-2	Protein [Mass/volume] in Serum or Plasma	57381680	54617144	57381680	57226354	0.952	0.997
EHR3	50561-0	Protein [Mass/volume] in Urine by Automated test strip	127859	122989	299938	299857	0.962	1
EHR3	5804-0	Protein [Mass/volume] in Urine by Test strip	583336	347845	909756	909374	0.596	1
EHR3	35663-4	Protein [Mass/volume] in Urine collected for unspecified duration	187572	135563	177314	174033	0.723	0.981
EHR3	42482-0	Protein.monoclonal [Mass/time] in 24 hour Urine by Electrophoresis	10508		10508	10308		0.981
EHR3	33358-3	Protein.monoclonal [Mass/volume] in Serum or Plasma by Electrophoresis	379442	367669	376595	376495	0.969	1
EHR3	13801-6	Protein/Creatinine [Mass Ratio] in 24 hour Urine	25880	2	25880	23795	0	0.919
EHR3	2890-2	Protein/Creatinine [Mass Ratio] in Urine	574611	107900	569987	546740	0.188	0.959
EHR3	9279-1	Respiratory rate	191400800	191285239	191400800	191399792	0.999	1
EHR3	14196-0	Reticulocytes [#/volume] in Blood	504960		498197	305431		0.613
EHR3	60474-4	Reticulocytes [#/volume] in Blood by Automated count	729579		721838	624414		0.865
EHR3	4679-7	Reticulocytes/100 erythrocytes in Blood	224724	221738	240796	240788	0.987	1
EHR3	17849-1	Reticulocytes/100 erythrocytes in Blood by Automated count	1689539	1617152	1697280	1692266	0.957	0.997
EHR3	31112-6	Reticulocytes/100 erythrocytes in Blood by Manual	15704	15703	15704	15704	1	1
EHR3	30451-9	Segmented neutrophils [#/volume] in Blood	1339210		1336300	1329997		0.995
EHR3	768-2	Segmented neutrophils [#/volume] in Blood by Manual count	958403		955258	940487		0.985
EHR3	26505-8	Segmented neutrophils/100 leukocytes in Blood	3229515	3229262	3232425	3232425	1	1
EHR3	32200-8	Segmented neutrophils/100 leukocytes in Blood by Automated count	25336	25336	25336	25336	1	1
EHR3	769-0	Segmented neutrophils/100 leukocytes in Blood by Manual count	1689977	1670642	1693122	1693119	0.989	1
EHR3	2947-0	Sodium [Moles/volume] in Blood	3184003	3034392	3184003	3180281	0.953	0.999
EHR3	2951-2	Sodium [Moles/volume] in Serum or Plasma	84844057	65663041	84147578	80865808	0.774	0.961
EHR3	2955-3	Sodium [Moles/volume] in Urine	478844	401837	478927	478824	0.839	1
EHR3	2965-2	Specific gravity of Urine	2366710		2366710	2366172		1
EHR3	53326-5	Specific gravity of Urine by Automated test strip	1656155		1656155	1656132		1
EHR3	5810-7	Specific gravity of Urine by Refractometry	345991		345991	345958		1
EHR3	50562-8	Specific gravity of Urine by Refractometry automated	593733		593733	593726		1
EHR3	5811-5	Specific gravity of Urine by Test strip	6753085	117	6753085	6743068	0	0.999
EHR3	8480-6	Systolic blood pressure	209251792	209251778	209251792	209251792	1	1
EHR3	2991-8	Testosterone Free [Mass/volume] in Serum or Plasma	233277	181924	244421	243881	0.78	0.998
EHR3	15432-8	Testosterone Free/Testosterone.total in Serum or Plasma	34160	24841	25057	25055	0.727	1
EHR3	2986-8	Testosterone [Mass/volume] in Serum or Plasma	683067	629525	683065	682735	0.922	1
EHR3	83116-4	Testosterone [Mass/volume] in Serum or Plasma by Immunoassay	1232	542	1232	1231	0.44	0.999
EHR3	2990-0	Testosterone.free+weakly bound [Mass/volume] in Serum or Plasma	35566	34355	35566	35508	0.966	0.998
EHR3	6891-6	Testosterone.free+weakly bound/Testosterone.total in Serum or Plasma	9743	9648	9743	9736	0.99	0.999
EHR3	3015-5	Thyrotropin [Units/volume] in Blood	42837		42837	42400		0.99
EHR3	3016-3	Thyrotropin [Units/volume] in Serum or Plasma	6417946		6417946	6390372		0.996
EHR3	11580-8	Thyrotropin [Units/volume] in Serum or Plasma by Detection limit <= 0.005 mIU/L	3125648		3125648	3116523		0.997
EHR3	3026-2	Thyroxine (T4) [Mass/volume] in Serum or Plasma	422449	359156	378305	376065	0.85	0.994
EHR3	3024-7	Thyroxine (T4) free [Mass/volume] in Serum or Plasma	3651861	3450891	3696004	3694811	0.945	1
EHR3	30089-7	Transitional cells [#/area] in Urine sediment by Microscopy high power field	6334		6334	6325		0.999
EHR3	46136-8	Transitional cells [#/area] in Urine sediment by Microscopy low power field	2642		2642	2636		0.998
EHR3	3043-7	Triglyceride [Mass/volume] in Blood	118090	117820	118090	118090	0.998	1
EHR3	12228-3	Triglyceride [Mass/volume] in Body fluid	17842	17523	17842	17825	0.982	0.999
EHR3	2571-8	Triglyceride [Mass/volume] in Serum or Plasma	10457164	9691563	10457164	10454913	0.927	1
EHR3	1644-4	Triglyceride [Mass/volume] in Serum or Plasma --12 hours fasting	3979	3802	3979	3970	0.956	0.998
EHR3	3051-0	Triiodothyronine (T3) Free [Mass/volume] in Serum or Plasma	581530	499291	581537	546659	0.859	0.94
EHR3	3053-6	Triiodothyronine (T3) [Mass/volume] in Serum or Plasma	277839	219900	277832	268765	0.791	0.967
EHR3	83124-8	Triiodothyronine (T3) [Mass/volume] in Serum or Plasma by Immunoassay	1528	1280	1528	1528	0.838	1
EHR3	21582-2	Tryptase [Mass/volume] in Serum or Plasma	27773	11994	27778	27564	0.432	0.992
EHR3	3084-1	Urate [Mass/volume] in Serum or Plasma	3532496	3407676	3532492	3530237	0.965	0.999
EHR3	3096-5	Urea nitrogen [Mass/time] in 24 hour Urine	4666		4538	3943		0.869
EHR3	6299-2	Urea nitrogen [Mass/volume] in Blood	3126841	3124001	3126796	3126791	0.999	1
EHR3	3094-0	Urea nitrogen [Mass/volume] in Serum or Plasma	81257901	76280293	81247024	80816367	0.939	0.995
EHR3	3095-7	Urea nitrogen [Mass/volume] in Urine	81653	78413	81781	81605	0.96	0.998
EHR3	3097-3	Urea nitrogen/Creatinine [Mass Ratio] in Serum or Plasma	25153000	3115180	25163817	25162749	0.124	1
EHR3	3107-0	Urobilinogen [Mass/volume] in Urine	528863	421154	528951	528950	0.796	1
EHR3	50563-6	Urobilinogen [Mass/volume] in Urine by Automated test strip	388634	259912	421256	421255	0.669	1
EHR3	20405-7	Urobilinogen [Mass/volume] in Urine by Test strip	1282521	729147	1754475	1754460	0.569	1
EHR3	32727-0	Urobilinogen [Units/volume] in Urine	607		604	604		1
EHR3	19161-9	Urobilinogen [Units/volume] in Urine by Test strip	1681428		1209474	1209415		1
EHR3	26477-0	Variant lymphocytes [#/volume] in Blood	19699		18236	17795		0.976
EHR3	734-4	Variant lymphocytes [#/volume] in Blood by Manual count	132377		131714	129689		0.985
EHR3	13046-8	Variant lymphocytes/100 leukocytes in Blood	173234	169033	174697	174626	0.976	1
EHR3	42250-1	Variant lymphocytes/100 leukocytes in Blood by Automated count	43595	43591	45035	45035	1	1
EHR3	735-1	Variant lymphocytes/100 leukocytes in Blood by Manual count	600244	430092	695619	693680	0.717	0.997
EHR3	33193-4	Viable cells/100 cells in Blood	5870	4328	5870	5615	0.737	0.957
EHR3	33194-2	Viable cells/100 cells in Specimen	32445	31932	32445	32391	0.984	0.998
EHR3	3167-4	Volume of 24 hour Urine	186638		186638	184260		0.987
EHR3	28009-9	Volume of Urine	68016		68016	67556		0.993
EHR3	27378-9	pH of 24 hour Urine	4108		4108	4108		1
EHR3	2756-5	pH of Urine	555103		555103	554422		0.999
EHR3	50560-2	pH of Urine by Automated test strip	3108010		3108010	3107940		1
EHR3	5803-2	pH of Urine by Test strip	8622437		8622437	8620616		1
